# Supplementary material for: Fate and functional roles of Prominin 1+ cells in liver injury and cancer
Source: Sci Rep. 2020 Nov 10;10:19412. doi: 10.1038/s41598-020-76458-8 (PMC7656457; doi:10.1038/s41598-020-76458-8)
Supplement: Supplementary file 2 — Supplementary Table S2. [file 41598_2020_76458_MOESM2_ESM.xlsx]

## Sheet: Sheet1
Manuscript title: Fate and Functional Roles of Prominin 1+ Cells in Liver Injury and Cancer
Authors: Raymond Wu, Stephanie Pan, Yibu Chen, Yasuhiro Nakano, Meng Li, Steven Balog, Hidekazu Tsukamoto
Suppl. Table 3: RNAseq DEG list for PROM1+ Cells from Mouse AH Liver, p<0.005 and fold change > log2 I1I
gene_symbol	Contrast 1	p-value	Fold-Change	Contrast 2	p-value	Fold-Change	Contrast 3	p-value	Fold-Change
Pik3ap1	R6 vs R5	3.82923e-27	12.5774	R6 vs R8	1.54556e-22	27.2117	R6 vs CD45	3.09721e-21	3.6812
Lamc3	R6 vs R5	2.61506e-35	11.6617	R6 vs R8	9.40741e-26	37.535	R6 vs CD45	8.92789e-32	4.85547
Irs2	R6 vs R5	1.56436e-06	11.529	R6 vs R8	6.82041e-06	21.4924	R6 vs CD45	2.13663e-06	6.34409
Myh14	R6 vs R5	2.19867e-11	11.3947	R6 vs R8	1.64367e-09	27.0675	R6 vs CD45	1.02276e-09	4.22852
Lamc2	R6 vs R5	2.41732e-23	11.383	R6 vs R8	8.22447e-19	28.9682	R6 vs CD45	6.78208e-23	6.54812
Lrrc16a	R6 vs R5	4.74633e-31	11.3375	R6 vs R8	4.13975e-25	28.3312	R6 vs CD45	5.35281e-30	6.11057
Wwc1	R6 vs R5	9.78562e-50	10.7878	R6 vs R8	1.40287e-33	43.9973	R6 vs CD45	1.30362e-46	5.55711
Sorbs2	R6 vs R5	1.10043e-109	10.6985	R6 vs R8	3.12921e-72	45.6276	R6 vs CD45	6.02641e-110	8.2329
Bche	R6 vs R5	1.6357e-33	10.6975	R6 vs R8	3.1275e-24	37.7628	R6 vs CD45	7.05646e-29	4.47692
Cdh1	R6 vs R5	4.23802e-171	10.3229	R6 vs R8	2.80054e-105	52.4031	R6 vs CD45	1.37069e-166	6.5865
5330417C22Rik	R6 vs R5	2.07982e-29	10.0779	R6 vs R8	1.15929e-20	40.5145	R6 vs CD45	1.52953e-28	6.47435
Glis3	R6 vs R5	1.25493e-11	10.0455	R6 vs R8	1.65472e-10	19.7591	R6 vs CD45	1.67364e-11	7.28616
Prom1	R6 vs R5	2.99784e-30	9.85196	R6 vs R8	1.67464e-25	24.3345	R6 vs CD45	7.28473e-29	6.01204
Dsg2	R6 vs R5	5.32555e-136	9.78484	R6 vs R8	6.40216e-89	45.7669	R6 vs CD45	6.83728e-132	6.52618
Inadl	R6 vs R5	1.22311e-11	9.74973	R6 vs R8	3.10078e-11	14.1805	R6 vs CD45	8.16008e-11	5.36625
Fgfr2	R6 vs R5	8.53728e-29	9.70576	R6 vs R8	1.71405e-23	26.9501	R6 vs CD45	7.03512e-27	5.54947
Llgl2	R6 vs R5	3.75995e-17	9.65761	R6 vs R8	2.37971e-15	20.0842	R6 vs CD45	3.7234e-16	5.68464
Ripk4	R6 vs R5	1.64102e-09	9.50131	R6 vs R8	1.16528e-07	30.1429	R6 vs CD45	4.01145e-09	6.04967
8430419L09Rik	R6 vs R5	1.24341e-16	9.46835	R6 vs R8	1.07376e-14	21.087	R6 vs CD45	1.63193e-13	3.98042
Sgpp2	R6 vs R5	7.86745e-09	9.43476	R6 vs R8	3.34276e-08	17.6446	R6 vs CD45	1.35388e-08	6.5221
Map2	R6 vs R5	4.15331e-07	9.43197	R6 vs R8	1.15042e-06	17.0551	R6 vs CD45	4.62016e-07	7.69666
Cgn	R6 vs R5	1.0746e-18	9.3965	R6 vs R8	7.95067e-16	24.3713	R6 vs CD45	1.50587e-18	7.65406
Fam83h	R6 vs R5	8.62522e-06	9.37232	R6 vs R8	2.7447e-05	19.7958	R6 vs CD45	0.000227548	3.2999
Abcb1a	R6 vs R5	3.63249e-13	9.35331	R6 vs R8	1.90168e-11	22.6287	R6 vs CD45	1.1315e-11	4.72346
BC021891	R6 vs R5	2.63395e-14	9.29198	R6 vs R8	7.65361e-11	34.6927	R6 vs CD45	2.64399e-14	8.957
Macc1	R6 vs R5	0.000620414	9.23079	R6 vs R8	0.000631666	8.2823	R6 vs CD45	0.000624255	8.65084
Ptgfr	R6 vs R5	0.00170606	9.15434	R6 vs R8	0.00176033	10.8037	R6 vs CD45	0.00291825	5.0903
Erbb4	R6 vs R5	7.4009e-05	9.05694	R6 vs R8	0.000109678	6.07319	R6 vs CD45	7.50522e-05	10.0183
Tnfrsf19	R6 vs R5	1.61762e-14	8.98597	R6 vs R8	4.31178e-11	33.8732	R6 vs CD45	2.20434e-14	7.52296
Slc5a1	R6 vs R5	1.61536e-39	8.84084	R6 vs R8	1.8112e-26	44.6709	R6 vs CD45	3.69843e-39	7.56234
Tmem229a	R6 vs R5	3.72245e-12	8.79211	R6 vs R8	1.1876e-09	30.7455	R6 vs CD45	3.96047e-11	5.13413
Gprin3	R6 vs R5	0.000331595	8.75415	R6 vs R8	0.000463696	14.9482	R6 vs CD45	0.000394571	6.74684
Bdkrb2	R6 vs R5	0.00305039	8.72691	R6 vs R8	0.00439131	16.9791	R6 vs CD45	0.00350894	6.59458
Ppl	R6 vs R5	8.34354e-23	8.71521	R6 vs R8	2.40425e-16	38.9779	R6 vs CD45	1.46206e-19	4.44474
Sema4d	R6 vs R5	3.5572e-05	8.68289	R6 vs R8	7.51525e-05	5.33514	R6 vs CD45	0.000721687	3.20623
Erbb3	R6 vs R5	1.64731e-14	8.60751	R6 vs R8	4.69211e-11	34.2237	R6 vs CD45	1.59937e-10	3.33705
Ror1	R6 vs R5	5.42054e-11	8.57954	R6 vs R8	1.31529e-08	32.4539	R6 vs CD45	6.53611e-11	7.5784
Rap1gap	R6 vs R5	3.26149e-11	8.57906	R6 vs R8	1.36458e-08	34.5501	R6 vs CD45	4.56568e-10	4.8384
Shroom3	R6 vs R5	4.97595e-15	8.52189	R6 vs R8	1.08731e-10	41.2072	R6 vs CD45	4.05881e-14	5.59807
Prox1	R6 vs R5	2.20577e-29	8.37697	R6 vs R8	3.5565e-22	33.6986	R6 vs CD45	2.25864e-28	6.30974
Rab11fip4	R6 vs R5	3.58681e-05	8.33465	R6 vs R8	4.40618e-05	12.8948	R6 vs CD45	0.000281887	3.80996
Eml2	R6 vs R5	3.27711e-06	8.32542	R6 vs R8	0.000488749	2.73104	R6 vs CD45	0.00230953	2.27699
Pkhd1	R6 vs R5	1.2044e-23	8.31507	R6 vs R8	7.82893e-20	25.0442	R6 vs CD45	1.05965e-23	9.25114
Wdr72	R6 vs R5	0.000124833	8.23682	R6 vs R8	0.000132484	11.4161	R6 vs CD45	0.000143568	6.94936
Dixdc1	R6 vs R5	3.64784e-12	8.19606	R6 vs R8	1.20278e-10	22.426	R6 vs CD45	2.15185e-11	5.48036
Egflam	R6 vs R5	5.25121e-14	8.19233	R6 vs R8	5.26153e-12	23.9542	R6 vs CD45	1.06095e-13	6.66811
Arhgef17	R6 vs R5	6.05848e-06	8.15473	R6 vs R8	1.12949e-05	15.8895	R6 vs CD45	1.14508e-05	5.71645
Ppp1r26	R6 vs R5	0.00270037	8.09019	R6 vs R8	0.00357421	15.7871	R6 vs CD45	0.00549353	4.5123
Irf6	R6 vs R5	1.7497e-17	8.05253	R6 vs R8	2.21483e-12	41.3818	R6 vs CD45	3.90246e-16	5.25198
Grhl2	R6 vs R5	1.81781e-05	8.04287	R6 vs R8	4.02886e-05	17.8405	R6 vs CD45	1.94736e-05	7.44313
Aim1	R6 vs R5	2.96678e-10	8.037	R6 vs R8	1.09776e-09	16.4114	R6 vs CD45	5.80392e-07	3.006
Pigr	R6 vs R5	3.42996e-62	7.88575	R6 vs R8	3.72725e-46	34.7019	R6 vs CD45	5.17988e-45	3.43407
Rasef	R6 vs R5	0.0009075	7.83408	R6 vs R8	0.000876162	8.68213	R6 vs CD45	0.000981904	7.00248
Epha1	R6 vs R5	6.52639e-05	7.8292	R6 vs R8	7.48758e-05	12.6789	R6 vs CD45	0.00581507	2.42342
Shank2	R6 vs R5	1.02689e-08	7.82739	R6 vs R8	1.76611e-07	24.9629	R6 vs CD45	9.65757e-09	10.2874
Clic6	R6 vs R5	1.96261e-06	7.78841	R6 vs R8	5.93737e-06	18.8881	R6 vs CD45	1.15544e-05	4.42032
Itgb8	R6 vs R5	3.0514e-08	7.77613	R6 vs R8	4.80411e-08	13.7897	R6 vs CD45	3.66689e-08	7.04567
Itih5	R6 vs R5	9.07478e-28	7.77272	R6 vs R8	1.0317e-20	35.2958	R6 vs CD45	1.12337e-27	7.5003
Dpysl4	R6 vs R5	1.93395e-05	7.74747	R6 vs R8	7.88428e-05	23.189	R6 vs CD45	1.83839e-05	8.35013
Fam198a	R6 vs R5	1.32471e-08	7.68546	R6 vs R8	2.67821e-07	26.183	R6 vs CD45	2.74676e-08	5.96075
Plxnb1	R6 vs R5	1.68923e-12	7.65367	R6 vs R8	6.6717e-11	23.0527	R6 vs CD45	7.0556e-11	4.43817
Smoc1	R6 vs R5	7.17914e-11	7.64838	R6 vs R8	2.97603e-09	25.3671	R6 vs CD45	3.73951e-05	2.18342
Shc2	R6 vs R5	0.000148427	7.61074	R6 vs R8	0.000203837	15.0308	R6 vs CD45	0.000641297	4.04939
Plxna3	R6 vs R5	0.00140371	7.59357	R6 vs R8	0.00133602	9.7885	R6 vs CD45	0.00137917	7.85465
Sorl1	R6 vs R5	8.26872e-08	7.58148	R6 vs R8	8.20615e-08	7.61942	R6 vs CD45	3.61357e-06	3.60435
Rab11fip1	R6 vs R5	3.9427e-07	7.57844	R6 vs R8	4.00411e-07	11.4166	R6 vs CD45	3.30445e-06	4.31345
Mia2	R6 vs R5	3.47035e-05	7.57011	R6 vs R8	5.75896e-05	16.1942	R6 vs CD45	0.0036197	2.47369
Mapk8ip1	R6 vs R5	1.78409e-05	7.55449	R6 vs R8	4.50073e-05	19.257	R6 vs CD45	3.21275e-05	5.5716
Myo5c	R6 vs R5	8.2237e-06	7.53161	R6 vs R8	9.52616e-06	12.8055	R6 vs CD45	9.24558e-06	6.92066
Tcf24	R6 vs R5	6.60823e-05	7.51414	R6 vs R8	0.000122788	17.6071	R6 vs CD45	0.000184064	4.69086
Scara3	R6 vs R5	3.6161e-115	7.5125	R6 vs R8	1.39046e-67	59.1709	R6 vs CD45	4.50477e-114	6.9769
Angpt1	R6 vs R5	2.689e-10	7.48851	R6 vs R8	1.70715e-09	18.8718	R6 vs CD45	2.74874e-10	7.41815
Plekha7	R6 vs R5	1.85088e-07	7.36174	R6 vs R8	4.35446e-07	16.7553	R6 vs CD45	3.1531e-07	5.9966
Erich5	R6 vs R5	0.00183133	7.35657	R6 vs R8	0.00277081	5.23341	R6 vs CD45	0.00207058	6.39381
Evc2	R6 vs R5	1.37938e-05	7.27448	R6 vs R8	1.27512e-05	7.83298	R6 vs CD45	7.31609e-05	4.20068
Dsp	R6 vs R5	1.30361e-19	7.25994	R6 vs R8	1.40759e-15	30.7957	R6 vs CD45	7.07238e-20	9.3916
Sowahb	R6 vs R5	0.000184371	7.24393	R6 vs R8	0.000250369	15.4409	R6 vs CD45	0.00110518	3.67068
Cep170b	R6 vs R5	1.25714e-10	7.20028	R6 vs R8	1.14717e-09	20.2961	R6 vs CD45	9.04521e-06	2.40593
Arvcf	R6 vs R5	3.72333e-06	7.1886	R6 vs R8	3.68671e-06	11.8954	R6 vs CD45	0.000567795	2.6772
Mtcl1	R6 vs R5	1.98534e-06	7.14518	R6 vs R8	6.59379e-06	20.2051	R6 vs CD45	1.91592e-06	7.30932
Slc27a1	R6 vs R5	4.45003e-18	7.10149	R6 vs R8	5.24018e-15	27.341	R6 vs CD45	3.43598e-18	7.49001
Eps8l2	R6 vs R5	6.2572e-29	7.02567	R6 vs R8	4.03658e-21	38.3291	R6 vs CD45	7.00486e-26	4.71101
Dtx4	R6 vs R5	1.42889e-07	7.02111	R6 vs R8	1.08696e-07	8.77338	R6 vs CD45	4.43836e-05	2.85269
Sox6	R6 vs R5	0.000137208	7.01919	R6 vs R8	0.000132875	7.22686	R6 vs CD45	0.000207242	5.5452
Slc22a23	R6 vs R5	5.13104e-06	6.97314	R6 vs R8	9.01895e-06	16.6331	R6 vs CD45	0.00602378	2.06559
Slc16a12	R6 vs R5	8.50485e-15	6.94291	R6 vs R8	4.98871e-15	10.4367	R6 vs CD45	5.63061e-10	3.00047
Ank3	R6 vs R5	3.60108e-12	6.92741	R6 vs R8	2.14904e-12	9.72896	R6 vs CD45	3.77838e-11	4.88508
Atp10a	R6 vs R5	6.19483e-06	6.81297	R6 vs R8	5.00385e-06	10.5579	R6 vs CD45	1.60628e-05	4.93255
Thsd4	R6 vs R5	1.28678e-10	6.80039	R6 vs R8	1.38377e-10	13.0878	R6 vs CD45	2.1606e-10	6.04781
Rragd	R6 vs R5	3.33348e-15	6.78336	R6 vs R8	1.33588e-13	21.9441	R6 vs CD45	2.74996e-14	5.23139
Pof1b	R6 vs R5	0.000432877	6.76	R6 vs R8	0.000448251	13.3976	R6 vs CD45	0.000413885	7.04637
Pak6	R6 vs R5	1.76551e-08	6.71279	R6 vs R8	3.08924e-07	27.0578	R6 vs CD45	1.24503e-08	7.91776
Ngef	R6 vs R5	7.78211e-10	6.6942	R6 vs R8	1.08763e-07	35.2303	R6 vs CD45	8.85316e-09	4.49228
Gpt2	R6 vs R5	8.59107e-40	6.65124	R6 vs R8	2.50421e-35	22.214	R6 vs CD45	8.2878e-18	2.22808
Ehf	R6 vs R5	1.68124e-26	6.6343	R6 vs R8	3.55209e-21	30.9834	R6 vs CD45	4.913e-27	7.73222
Ptprf	R6 vs R5	1.38286e-41	6.6275	R6 vs R8	5.98312e-30	39.9704	R6 vs CD45	2.32139e-34	3.99216
Gm830	R6 vs R5	6.44244e-05	6.61419	R6 vs R8	5.66464e-05	11.8387	R6 vs CD45	9.91438e-05	5.41716
Vegfa	R6 vs R5	6.07632e-23	6.61	R6 vs R8	1.71874e-23	10.5118	R6 vs CD45	2.17442e-22	5.89694
Mme	R6 vs R5	4.00347e-05	6.53592	R6 vs R8	6.09617e-05	17.1227	R6 vs CD45	0.00304746	2.52505
Fgfr4	R6 vs R5	3.92524e-08	6.51372	R6 vs R8	1.39916e-06	32.894	R6 vs CD45	2.55087e-07	4.49874
Cftr	R6 vs R5	0.000272253	6.48721	R6 vs R8	0.000229351	11.2861	R6 vs CD45	0.000284364	6.30242
Kcnma1	R6 vs R5	1.15157e-08	6.48293	R6 vs R8	2.5995e-08	17.2924	R6 vs CD45	8.18974e-09	7.33655
Sall1	R6 vs R5	0.000303066	6.47961	R6 vs R8	0.000425686	17.3954	R6 vs CD45	0.00126387	3.80834
Arhgap24	R6 vs R5	1.07822e-11	6.47616	R6 vs R8	1.03321e-10	20.8862	R6 vs CD45	7.53226e-12	7.05813
Chka	R6 vs R5	1.30518e-26	6.46721	R6 vs R8	2.22347e-26	14.3352	R6 vs CD45	2.36527e-27	10.5806
Ptk7	R6 vs R5	0.000262856	6.44048	R6 vs R8	0.00215622	3.27874	R6 vs CD45	0.00647752	2.64495
Cd276	R6 vs R5	2.18787e-05	6.43973	R6 vs R8	6.49325e-05	22.5468	R6 vs CD45	0.000227741	3.53538
Dapk1	R6 vs R5	8.5642e-12	6.42381	R6 vs R8	1.42603e-10	4.49328	R6 vs CD45	1.29099e-07	2.79681
Sox9	R6 vs R5	2.47441e-55	6.40334	R6 vs R8	3.63427e-37	47.3924	R6 vs CD45	3.03045e-57	8.63443
Ano1	R6 vs R5	2.75904e-16	6.37874	R6 vs R8	7.51093e-14	26.8848	R6 vs CD45	1.35403e-14	4.51516
Camsap3	R6 vs R5	0.000843741	6.36201	R6 vs R8	0.000949287	15.5057	R6 vs CD45	0.0026156	3.90172
St14	R6 vs R5	5.54131e-25	6.35784	R6 vs R8	1.56025e-18	38.6937	R6 vs CD45	4.09716e-25	6.53157
Arhgef19	R6 vs R5	2.71737e-07	6.35283	R6 vs R8	1.87733e-06	24.891	R6 vs CD45	0.000702152	2.24731
Dcdc2a	R6 vs R5	2.89931e-29	6.34349	R6 vs R8	7.27546e-22	37.7518	R6 vs CD45	2.52707e-30	9.58048
Hook1	R6 vs R5	1.90887e-06	6.3327	R6 vs R8	1.25509e-06	8.15614	R6 vs CD45	0.00291237	2.12306
Hnf1b	R6 vs R5	1.20152e-22	6.30153	R6 vs R8	7.62118e-16	45.2486	R6 vs CD45	2.45733e-23	7.76617
Evc	R6 vs R5	9.34613e-07	6.29968	R6 vs R8	6.36383e-07	7.60332	R6 vs CD45	7.89844e-06	4.01122
Stard13	R6 vs R5	6.53748e-06	6.29049	R6 vs R8	1.23011e-05	18.5924	R6 vs CD45	2.23235e-05	4.48073
Pard3	R6 vs R5	2.67194e-10	6.2766	R6 vs R8	2.49634e-10	13.8515	R6 vs CD45	4.6283e-06	2.52831
Zfp750	R6 vs R5	0.00135481	6.27097	R6 vs R8	0.00134105	14.0916	R6 vs CD45	0.00255997	4.49008
Foxj1	R6 vs R5	0.000378405	6.23821	R6 vs R8	0.000351459	13.4072	R6 vs CD45	0.000756814	4.59695
Foxa1	R6 vs R5	6.88258e-09	6.19441	R6 vs R8	3.36554e-07	33.3461	R6 vs CD45	1.88274e-08	5.10525
Trp53bp2	R6 vs R5	1.15513e-13	6.19082	R6 vs R8	1.23763e-13	6.12752	R6 vs CD45	1.00856e-12	4.85765
Plekhh2	R6 vs R5	0.00140799	6.15477	R6 vs R8	0.0010892	9.12473	R6 vs CD45	0.00201327	5.00292
Cyfip2	R6 vs R5	2.21519e-05	6.13304	R6 vs R8	6.88626e-05	4.38981	R6 vs CD45	0.004089	2.30679
Capn6	R6 vs R5	0.00019216	6.13188	R6 vs R8	0.000234258	16.6274	R6 vs CD45	0.000353046	4.77764
Krba1	R6 vs R5	0.00114831	6.08786	R6 vs R8	0.00135528	5.49696	R6 vs CD45	0.00542625	3.3582
Ptprj	R6 vs R5	8.89653e-09	6.07006	R6 vs R8	3.87251e-09	8.70879	R6 vs CD45	2.28309e-07	3.81706
Ephb6	R6 vs R5	1.56151e-05	6.04091	R6 vs R8	1.14476e-05	12.2334	R6 vs CD45	0.000323856	3.16053
Hkdc1	R6 vs R5	4.05355e-06	6.01919	R6 vs R8	9.39539e-06	20.5722	R6 vs CD45	3.71146e-06	6.21715
Scn7a	R6 vs R5	2.32126e-06	5.99881	R6 vs R8	1.32825e-06	10.5634	R6 vs CD45	1.76288e-06	6.66842
Pdgfc	R6 vs R5	9.77241e-16	5.99274	R6 vs R8	1.08543e-12	32.8354	R6 vs CD45	2.63e-16	7.39854
Slain1	R6 vs R5	0.000300423	5.98956	R6 vs R8	0.000257256	13.3049	R6 vs CD45	0.000259168	6.56786
Igsf11	R6 vs R5	1.88917e-06	5.98159	R6 vs R8	2.76891e-06	17.4361	R6 vs CD45	0.000704373	2.44251
Frmd6	R6 vs R5	1.08966e-11	5.98094	R6 vs R8	4.66717e-12	7.14547	R6 vs CD45	4.82947e-10	4.00425
Fam20c	R6 vs R5	3.17934e-14	5.97329	R6 vs R8	4.46328e-12	28.4218	R6 vs CD45	2.49946e-11	3.5659
Evpl	R6 vs R5	0.000172928	5.97038	R6 vs R8	0.00011632	9.91317	R6 vs CD45	0.000771117	3.74302
Nebl	R6 vs R5	1.71787e-06	5.96743	R6 vs R8	9.90009e-07	7.74443	R6 vs CD45	1.75606e-06	5.9261
Lrrn1	R6 vs R5	0.000239805	5.9287	R6 vs R8	0.000300123	17.5807	R6 vs CD45	0.000226646	6.11187
Tmem184a	R6 vs R5	1.07006e-10	5.8992	R6 vs R8	5.51699e-09	30.2172	R6 vs CD45	1.83021e-10	5.42558
Igsf9	R6 vs R5	8.1732e-05	5.89051	R6 vs R8	0.000155987	21.2463	R6 vs CD45	0.000116443	5.14829
Tmem30b	R6 vs R5	2.91129e-09	5.86969	R6 vs R8	5.40323e-08	28.1209	R6 vs CD45	4.32076e-06	2.7524
Pamr1	R6 vs R5	1.83188e-29	5.86209	R6 vs R8	2.76466e-21	42.9235	R6 vs CD45	5.85358e-31	7.97066
Sh3bp4	R6 vs R5	2.45085e-16	5.86208	R6 vs R8	8.48133e-17	12.9928	R6 vs CD45	5.62791e-16	5.41065
Rbm47	R6 vs R5	2.08198e-10	5.84891	R6 vs R8	7.0131e-10	19.7857	R6 vs CD45	2.141e-09	4.35403
Col4a5	R6 vs R5	2.29921e-11	5.84765	R6 vs R8	8.24443e-10	27.7717	R6 vs CD45	3.2333e-11	5.5599
Bicc1	R6 vs R5	4.911e-47	5.84683	R6 vs R8	5.8241e-36	36.7744	R6 vs CD45	1.36481e-49	8.18998
Mgam	R6 vs R5	2.19397e-05	5.83356	R6 vs R8	1.45827e-05	7.15206	R6 vs CD45	0.000174314	3.59148
Arhgef16	R6 vs R5	2.32555e-10	5.82558	R6 vs R8	4.39837e-08	38.052	R6 vs CD45	6.91126e-10	4.97711
Sel1l3	R6 vs R5	3.82638e-07	5.82127	R6 vs R8	1.36027e-06	22.6781	R6 vs CD45	1.46524e-06	4.45629
Kifc3	R6 vs R5	3.7163e-46	5.80634	R6 vs R8	9.08619e-48	6.79863	R6 vs CD45	4.4149e-38	3.808
Etv5	R6 vs R5	6.12957e-09	5.80508	R6 vs R8	6.024e-05	2.34051	R6 vs CD45	2.91416e-06	2.93114
Mgat4a	R6 vs R5	5.65821e-06	5.80358	R6 vs R8	3.02284e-06	8.12886	R6 vs CD45	4.80515e-05	3.70495
Epha7	R6 vs R5	0.000116385	5.7878	R6 vs R8	0.000126833	5.58054	R6 vs CD45	0.000315107	4.21581
Sgms2	R6 vs R5	8.84545e-13	5.78317	R6 vs R8	3.4614e-13	12.9116	R6 vs CD45	3.48844e-10	3.51519
Tmprss2	R6 vs R5	4.40001e-08	5.7791	R6 vs R8	8.47241e-07	31.3383	R6 vs CD45	8.84693e-08	5.04974
Bmpr1a	R6 vs R5	9.85927e-13	5.76171	R6 vs R8	3.02169e-12	18.9317	R6 vs CD45	1.33146e-10	3.75089
Hnf4g	R6 vs R5	0.00335585	5.75064	R6 vs R8	0.00246144	9.29266	R6 vs CD45	0.00315519	6.02937
Ninl	R6 vs R5	4.72504e-06	5.74799	R6 vs R8	2.60578e-06	11.3443	R6 vs CD45	4.05443e-06	6.04909
Sema5a	R6 vs R5	2.51082e-08	5.74795	R6 vs R8	9.97091e-09	10.935	R6 vs CD45	1.00336e-08	7.75615
Lrrc8e	R6 vs R5	0.00026818	5.73668	R6 vs R8	0.000200766	6.83254	R6 vs CD45	0.000330301	5.24109
Ppargc1a	R6 vs R5	0.000206269	5.72852	R6 vs R8	0.000274623	5.09989	R6 vs CD45	0.000264201	5.17271
Dsc2	R6 vs R5	1.81759e-12	5.71906	R6 vs R8	3.11184e-11	24.4055	R6 vs CD45	6.85763e-11	4.05582
Met	R6 vs R5	1.79634e-10	5.7071	R6 vs R8	7.12678e-11	12.5361	R6 vs CD45	3.00519e-07	2.91016
Onecut1	R6 vs R5	5.33276e-08	5.70485	R6 vs R8	5.36587e-07	27.8369	R6 vs CD45	2.0412e-08	8.05769
Pvrl4	R6 vs R5	0.000479237	5.7019	R6 vs R8	0.000650095	19.5326	R6 vs CD45	0.000324085	7.74821
Epb4.1l5	R6 vs R5	8.80587e-12	5.68231	R6 vs R8	1.76507e-12	9.85118	R6 vs CD45	1.84941e-10	4.1617
Fam84b	R6 vs R5	4.66704e-15	5.66694	R6 vs R8	2.0607e-15	14.1978	R6 vs CD45	3.75153e-14	4.72427
Ptprs	R6 vs R5	1.53731e-12	5.65285	R6 vs R8	5.48272e-13	13.1294	R6 vs CD45	2.21642e-11	4.34607
Clmn	R6 vs R5	9.29768e-15	5.65156	R6 vs R8	2.8803e-14	18.8834	R6 vs CD45	1.07835e-15	9.15789
Dzip1l	R6 vs R5	0.000316851	5.64297	R6 vs R8	0.000223486	12.3701	R6 vs CD45	0.000270756	6.12291
Cp	R6 vs R5	0	5.63877	R6 vs R8	3.29783e-291	42.619	R6 vs CD45	1.43238e-289	3.18785
Sestd1	R6 vs R5	2.35047e-11	5.62595	R6 vs R8	7.24037e-12	12.2934	R6 vs CD45	5.18153e-12	7.94564
Fras1	R6 vs R5	0.00468542	5.60737	R6 vs R8	0.00629143	4.6957	R6 vs CD45	0.0046621	5.62779
Cxadr	R6 vs R5	4.89841e-48	5.60154	R6 vs R8	6.21594e-37	37.3526	R6 vs CD45	8.79452e-45	4.65041
Lgr4	R6 vs R5	1.6116e-07	5.58218	R6 vs R8	5.60845e-08	9.55228	R6 vs CD45	0.000376581	2.27896
Ptpn21	R6 vs R5	2.54702e-05	5.57295	R6 vs R8	0.000269219	3.35191	R6 vs CD45	0.00110034	2.72467
Adcy2	R6 vs R5	0.00382499	5.56306	R6 vs R8	0.00301089	12.7284	R6 vs CD45	0.00688332	4.12547
Mbp	R6 vs R5	1.87662e-10	5.55958	R6 vs R8	5.98671e-10	20.6334	R6 vs CD45	1.33094e-10	5.87612
Kif1a	R6 vs R5	9.35056e-05	5.55663	R6 vs R8	0.000108058	17.941	R6 vs CD45	5.74181e-05	7.24716
Csrnp1	R6 vs R5	9.60621e-13	5.53888	R6 vs R8	4.04505e-07	2.40317	R6 vs CD45	5.03127e-13	6.03425
Fgfr3	R6 vs R5	1.63196e-95	5.52723	R6 vs R8	1.42036e-102	10.1456	R6 vs CD45	6.08459e-98	6.04288
Nfatc2	R6 vs R5	0.00518245	5.51011	R6 vs R8	0.00373709	8.15011	R6 vs CD45	0.0055532	5.25941
2010300C02Rik	R6 vs R5	0.00405291	5.51009	R6 vs R8	0.00291955	10.9982	R6 vs CD45	0.00439432	5.23326
Wnt7b	R6 vs R5	0.000104268	5.5013	R6 vs R8	0.000124586	18.4925	R6 vs CD45	0.000112188	5.35344
Itga3	R6 vs R5	5.8441e-14	5.49278	R6 vs R8	9.4463e-14	18.0489	R6 vs CD45	1.18796e-13	5.12138
Trabd2b	R6 vs R5	0.00252299	5.48436	R6 vs R8	0.001785	11.489	R6 vs CD45	0.00237025	5.7062
Prtg	R6 vs R5	0.00591981	5.41929	R6 vs R8	0.00764164	4.6488	R6 vs CD45	0.00456932	6.90124
Rab27b	R6 vs R5	1.0809e-17	5.4078	R6 vs R8	3.05055e-14	35.3746	R6 vs CD45	4.95892e-19	8.27288
Myrf	R6 vs R5	2.00455e-10	5.34739	R6 vs R8	1.26193e-09	24.1033	R6 vs CD45	2.42969e-10	5.2111
Osbpl3	R6 vs R5	4.45782e-13	5.33507	R6 vs R8	1.00496e-12	19.7335	R6 vs CD45	4.19914e-13	5.36931
Rhobtb3	R6 vs R5	0.000106445	5.33468	R6 vs R8	5.714e-05	7.42752	R6 vs CD45	0.000148076	4.79825
Net1	R6 vs R5	2.53731e-14	5.31283	R6 vs R8	4.85085e-15	13.5985	R6 vs CD45	4.53187e-09	2.66068
Wnk2	R6 vs R5	0.00108138	5.30883	R6 vs R8	0.000824349	14.4084	R6 vs CD45	0.00076958	6.54169
Itgb5	R6 vs R5	1.40067e-16	5.29272	R6 vs R8	1.03855e-16	17.1456	R6 vs CD45	4.50012e-08	2.19378
Ablim1	R6 vs R5	5.09569e-14	5.28713	R6 vs R8	1.1965e-13	19.8974	R6 vs CD45	2.91101e-13	4.56777
Proser2	R6 vs R5	9.17869e-07	5.28463	R6 vs R8	1.93916e-06	22.1782	R6 vs CD45	4.14303e-06	4.05998
St5	R6 vs R5	8.98828e-11	5.28185	R6 vs R8	6.46888e-06	2.32052	R6 vs CD45	2.19535e-06	2.46662
AA986860	R6 vs R5	2.84615e-06	5.27079	R6 vs R8	1.18234e-06	12.1176	R6 vs CD45	2.89572e-06	5.24897
Elmo3	R6 vs R5	1.22359e-06	5.26294	R6 vs R8	6.26653e-07	13.9952	R6 vs CD45	1.00607e-05	3.70795
Ces1d	R6 vs R5	1.98663e-41	5.25771	R6 vs R8	7.17097e-33	36.4559	R6 vs CD45	2.61699e-43	6.12809
Cdh6	R6 vs R5	9.48897e-07	5.25189	R6 vs R8	1.66831e-06	21.2457	R6 vs CD45	2.88315e-07	8.48301
Magi1	R6 vs R5	1.07169e-12	5.24823	R6 vs R8	2.73847e-09	3.04711	R6 vs CD45	1.83595e-09	3.11271
Vil1	R6 vs R5	0.00129048	5.24011	R6 vs R8	0.000840347	12.4327	R6 vs CD45	0.00125214	5.31837
Bmp7	R6 vs R5	0.00130057	5.24006	R6 vs R8	0.00101363	14.9695	R6 vs CD45	0.000943351	6.34883
Grb7	R6 vs R5	2.91327e-13	5.2326	R6 vs R8	6.80158e-11	35.0127	R6 vs CD45	1.5467e-11	3.85636
Myof	R6 vs R5	8.77928e-10	5.22854	R6 vs R8	5.87473e-09	25.4949	R6 vs CD45	4.40759e-10	5.8267
Alcam	R6 vs R5	2.15432e-39	5.22036	R6 vs R8	2.387e-32	33.6217	R6 vs CD45	2.12459e-41	6.20508
Tuft1	R6 vs R5	1.25844e-13	5.21261	R6 vs R8	5.54395e-10	47.5391	R6 vs CD45	7.66782e-15	8.99592
Ankrd6	R6 vs R5	0.00413864	5.21248	R6 vs R8	0.00807319	3.84771	R6 vs CD45	0.00265889	8.29851
Igsf1	R6 vs R5	0.000411809	5.21012	R6 vs R8	0.000439161	18.9629	R6 vs CD45	0.00044798	5.04235
Stat4	R6 vs R5	0.00110027	5.18863	R6 vs R8	0.000611655	8.85158	R6 vs CD45	0.000944738	5.59772
Cldn12	R6 vs R5	4.21728e-08	5.16899	R6 vs R8	1.84738e-08	6.10965	R6 vs CD45	3.75846e-05	2.5535
Stt3b	R6 vs R5	4.0937e-64	5.15904	R6 vs R8	4.07599e-66	5.65992	R6 vs CD45	1.05392e-43	2.92776
Slc35g1	R6 vs R5	3.40851e-06	5.14506	R6 vs R8	1.12986e-06	10.9029	R6 vs CD45	0.000136789	2.93333
Fam46b	R6 vs R5	0.000468532	5.13697	R6 vs R8	0.000300348	13.7778	R6 vs CD45	0.000453761	5.20331
F2rl1	R6 vs R5	0.000360525	5.12081	R6 vs R8	0.000228894	13.9514	R6 vs CD45	0.000247722	6.06501
Myo1e	R6 vs R5	2.31893e-11	5.12019	R6 vs R8	1.22697e-07	2.74992	R6 vs CD45	2.45669e-05	2.07672
Adam33	R6 vs R5	9.02534e-08	5.11924	R6 vs R8	4.23487e-07	26.6174	R6 vs CD45	9.05981e-08	18.6701
Adora1	R6 vs R5	5.47254e-09	5.1141	R6 vs R8	1.03955e-08	21.3063	R6 vs CD45	1.24125e-06	2.99421
Rtn4rl1	R6 vs R5	5.04488e-08	5.10904	R6 vs R8	3.09339e-08	16.4715	R6 vs CD45	1.20513e-07	4.48731
Cdcp1	R6 vs R5	1.91547e-05	5.09388	R6 vs R8	1.71056e-05	17.9924	R6 vs CD45	1.55842e-05	5.39776
Errfi1	R6 vs R5	3.3235e-41	5.07961	R6 vs R8	8.81156e-39	23.33	R6 vs CD45	8.94972e-23	2.44377
Map7	R6 vs R5	2.06039e-06	5.07778	R6 vs R8	8.43177e-07	13.4571	R6 vs CD45	7.98411e-05	2.98345
Ugt8a	R6 vs R5	4.81392e-06	5.07194	R6 vs R8	2.74857e-06	15.3289	R6 vs CD45	2.77957e-06	5.87552
Slc2a2	R6 vs R5	6.97497e-28	5.07143	R6 vs R8	2.97225e-22	37.5445	R6 vs CD45	1.14158e-21	3.29885
Mycbpap	R6 vs R5	0.00571041	5.06946	R6 vs R8	0.00363105	10.7105	R6 vs CD45	0.00432705	6.21109
Casc4	R6 vs R5	8.96003e-06	5.04812	R6 vs R8	3.43008e-06	7.04434	R6 vs CD45	6.26814e-06	5.54972
Pik3c2g	R6 vs R5	0.00159964	5.04585	R6 vs R8	0.00345742	3.80942	R6 vs CD45	0.000907311	7.67378
Gm26880	R6 vs R5	3.91003e-186	5.04532	R6 vs R8	4.77805e-178	22.2115	R6 vs CD45	1.5122e-194	5.74564
BC034090	R6 vs R5	0.00704916	5.01343	R6 vs R8	0.00438378	9.04496	R6 vs CD45	0.00720497	4.94815
Pde3b	R6 vs R5	1.88808e-08	5.00674	R6 vs R8	2.79368e-06	2.98409	R6 vs CD45	0.000276485	2.11843
Ocln	R6 vs R5	2.02485e-19	4.99502	R6 vs R8	1.84479e-18	23.2338	R6 vs CD45	8.68248e-20	5.26571
Ddit4l	R6 vs R5	5.18546e-23	4.99174	R6 vs R8	5.16946e-20	30.4698	R6 vs CD45	2.44176e-25	7.61256
Slc4a3	R6 vs R5	0.000177354	4.97911	R6 vs R8	8.48832e-05	12.3452	R6 vs CD45	7.90692e-05	11.436
Ankrd13b	R6 vs R5	0.00140018	4.94943	R6 vs R8	0.000716726	10.073	R6 vs CD45	0.00141164	4.93212
Cobl	R6 vs R5	1.74659e-06	4.92415	R6 vs R8	2.37522e-06	21.6288	R6 vs CD45	2.85906e-06	4.49774
Dab1	R6 vs R5	9.79091e-07	4.91959	R6 vs R8	8.63998e-07	19.0948	R6 vs CD45	2.04472e-07	9.16683
Slc34a2	R6 vs R5	0.00128152	4.91847	R6 vs R8	0.000631262	9.27766	R6 vs CD45	0.00129061	4.90395
Ikzf4	R6 vs R5	0.00386289	4.91374	R6 vs R8	0.00231666	7.3281	R6 vs CD45	0.00251284	6.614
Rassf5	R6 vs R5	0.000288354	4.91348	R6 vs R8	0.000432455	4.34742	R6 vs CD45	0.00542653	2.58873
Ldoc1l	R6 vs R5	0.00392186	4.91144	R6 vs R8	0.0027022	14.305	R6 vs CD45	0.00647186	3.96047
Shroom1	R6 vs R5	2.31681e-07	4.90715	R6 vs R8	6.72807e-08	13.6053	R6 vs CD45	1.79993e-06	3.71195
Pxylp1	R6 vs R5	0.000106891	4.90515	R6 vs R8	5.44752e-05	6.33428	R6 vs CD45	0.00250275	2.65406
Cyp4f14	R6 vs R5	1.5918e-06	4.8942	R6 vs R8	5.29979e-06	27.6696	R6 vs CD45	1.96682e-05	3.37804
Fam163a	R6 vs R5	0.000643794	4.88288	R6 vs R8	0.000385812	14.3953	R6 vs CD45	0.000373085	6.34208
Pak1	R6 vs R5	5.34127e-08	4.87901	R6 vs R8	1.03433e-08	12.3567	R6 vs CD45	9.81525e-08	4.47767
Enpp1	R6 vs R5	0.000355661	4.84766	R6 vs R8	0.00146369	3.3761	R6 vs CD45	0.00619339	2.57607
Peg3	R6 vs R5	0.00113946	4.82626	R6 vs R8	0.000588299	7.11415	R6 vs CD45	0.00270017	3.66424
Fat1	R6 vs R5	1.76685e-07	4.82476	R6 vs R8	1.77855e-07	20.4178	R6 vs CD45	4.74992e-08	6.3494
Pard6b	R6 vs R5	1.00423e-07	4.82359	R6 vs R8	8.28119e-08	19.4689	R6 vs CD45	7.57243e-08	5.04699
Cldn8	R6 vs R5	1.1718e-07	4.81744	R6 vs R8	1.32365e-07	21.0267	R6 vs CD45	1.86157e-08	7.69861
Ralgps1	R6 vs R5	0.00266798	4.79657	R6 vs R8	0.00224559	5.21625	R6 vs CD45	0.00739259	3.36501
Mmp15	R6 vs R5	0.00039257	4.79451	R6 vs R8	0.000255988	16.275	R6 vs CD45	0.00195463	3.21576
Ddo	R6 vs R5	0.000919496	4.79394	R6 vs R8	0.000581107	15.3391	R6 vs CD45	0.00579142	2.92916
Ccdc114	R6 vs R5	0.000540178	4.78315	R6 vs R8	0.00345231	3.00782	R6 vs CD45	0.000228598	7.98113
P2ry2	R6 vs R5	1.24377e-05	4.77983	R6 vs R8	1.18548e-05	20.3726	R6 vs CD45	6.49336e-05	3.56241
Acsm3	R6 vs R5	7.1978e-05	4.76426	R6 vs R8	7.82001e-05	21.5587	R6 vs CD45	0.00104933	2.8778
Rnf128	R6 vs R5	1.59671e-21	4.76349	R6 vs R8	1.56907e-18	33.068	R6 vs CD45	3.42195e-14	2.70759
Wdr35	R6 vs R5	0.000112506	4.74546	R6 vs R8	4.37472e-05	12.5292	R6 vs CD45	9.21972e-05	5.02738
Fchsd1	R6 vs R5	1.19555e-05	4.74447	R6 vs R8	1.19738e-05	4.7429	R6 vs CD45	5.95411e-05	3.57555
1700019G17Rik	R6 vs R5	0.00230434	4.74326	R6 vs R8	0.00135856	13.8149	R6 vs CD45	0.00441999	3.75369
Itgav	R6 vs R5	1.64431e-16	4.7341	R6 vs R8	2.76235e-14	3.62993	R6 vs CD45	1.50381e-11	2.82772
Marveld2	R6 vs R5	4.70857e-09	4.73122	R6 vs R8	2.6193e-09	18.6921	R6 vs CD45	1.21413e-09	5.77678
Plce1	R6 vs R5	1.04154e-06	4.71285	R6 vs R8	4.07091e-07	5.72193	R6 vs CD45	2.92671e-07	6.28881
Kcnk5	R6 vs R5	3.5743e-06	4.69918	R6 vs R8	6.90654e-07	8.42537	R6 vs CD45	3.0006e-05	3.40339
Esrp1	R6 vs R5	0.00254957	4.69639	R6 vs R8	0.00128266	7.57089	R6 vs CD45	0.00181481	5.56257
Trim44	R6 vs R5	2.97801e-18	4.68309	R6 vs R8	1.89754e-11	2.56616	R6 vs CD45	2.48251e-10	2.37205
Ptpn13	R6 vs R5	8.12448e-07	4.66736	R6 vs R8	4.05958e-07	17.6881	R6 vs CD45	9.19852e-07	4.57322
Cadm1	R6 vs R5	5.03286e-53	4.66191	R6 vs R8	7.99891e-44	36.9469	R6 vs CD45	1.50753e-59	6.87235
Itih2	R6 vs R5	9.63882e-47	4.64666	R6 vs R8	1.24538e-39	34.8397	R6 vs CD45	3.20887e-20	2.06721
Sema3c	R6 vs R5	1.72442e-12	4.64172	R6 vs R8	1.55228e-11	28.2911	R6 vs CD45	3.99112e-13	5.31123
Pkp3	R6 vs R5	0.00103846	4.62442	R6 vs R8	0.000508707	13.381	R6 vs CD45	0.00111218	4.51516
Nedd4l	R6 vs R5	3.78713e-16	4.62188	R6 vs R8	3.89458e-13	3.29513	R6 vs CD45	1.75416e-12	3.10273
Etl4	R6 vs R5	7.12893e-09	4.62173	R6 vs R8	1.91666e-05	2.4128	R6 vs CD45	8.38814e-08	3.60757
Epb4.1l4a	R6 vs R5	1.42074e-06	4.61792	R6 vs R8	5.00858e-07	15.9523	R6 vs CD45	2.52611e-07	7.32416
Gna14	R6 vs R5	2.12544e-06	4.60706	R6 vs R8	5.59954e-07	6.27855	R6 vs CD45	7.86923e-06	3.77739
Sh2d4a	R6 vs R5	4.50927e-11	4.59877	R6 vs R8	3.47019e-10	29.1078	R6 vs CD45	6.98666e-12	5.64592
Sort1	R6 vs R5	1.99566e-14	4.5965	R6 vs R8	3.47247e-11	3.09477	R6 vs CD45	9.53506e-08	2.24868
Spry1	R6 vs R5	1.7545e-09	4.5784	R6 vs R8	6.9058e-06	2.44167	R6 vs CD45	3.39698e-07	2.96433
Rgs11	R6 vs R5	0.00116072	4.56483	R6 vs R8	0.000511589	12.287	R6 vs CD45	0.000557829	13.4986
Fam149a	R6 vs R5	4.61606e-11	4.56312	R6 vs R8	1.73083e-12	7.2556	R6 vs CD45	7.98841e-10	3.65617
Kif12	R6 vs R5	3.3686e-07	4.54939	R6 vs R8	9.72868e-07	28.4295	R6 vs CD45	5.96417e-08	13.577
Baiap2l1	R6 vs R5	1.08449e-08	4.54671	R6 vs R8	2.40978e-09	16.2834	R6 vs CD45	3.26988e-08	4.0326
Dtna	R6 vs R5	0.000793519	4.53938	R6 vs R8	0.000322124	12.1064	R6 vs CD45	0.000303394	7.68734
Ddr1	R6 vs R5	2.57258e-16	4.53683	R6 vs R8	1.06843e-17	16.0883	R6 vs CD45	1.43774e-15	4.13065
Myo5b	R6 vs R5	1.11593e-08	4.53112	R6 vs R8	1.60825e-08	24.0705	R6 vs CD45	1.16448e-08	4.50848
Sox5	R6 vs R5	0.000163606	4.50421	R6 vs R8	4.4808e-05	8.60047	R6 vs CD45	8.33624e-05	5.54684
Sertad4	R6 vs R5	0.000373202	4.49842	R6 vs R8	0.00014514	13.2666	R6 vs CD45	0.000164359	6.13379
Mal2	R6 vs R5	5.94584e-20	4.49088	R6 vs R8	5.04818e-18	31.1709	R6 vs CD45	2.18169e-19	4.24046
Slc12a8	R6 vs R5	7.91851e-12	4.48645	R6 vs R8	2.10627e-13	6.98538	R6 vs CD45	1.71326e-13	7.37862
Epn3	R6 vs R5	4.35394e-05	4.48523	R6 vs R8	3.84626e-05	21.9189	R6 vs CD45	1.458e-05	6.16556
Lcor	R6 vs R5	1.6075e-05	4.48265	R6 vs R8	0.00464652	2.09532	R6 vs CD45	1.98531e-05	4.30388
Arhgef26	R6 vs R5	0.000174512	4.47795	R6 vs R8	5.15175e-05	7.4578	R6 vs CD45	0.0012025	3.03449
Habp2	R6 vs R5	1.09498e-30	4.4691	R6 vs R8	1.97134e-25	38.9819	R6 vs CD45	8.06011e-27	3.58112
Rab36	R6 vs R5	0.00560837	4.46517	R6 vs R8	0.00262886	9.36425	R6 vs CD45	0.00578252	4.40448
Osgin1	R6 vs R5	2.10651e-61	4.43126	R6 vs R8	8.00184e-67	17.1155	R6 vs CD45	1.83196e-57	3.94681
Misp	R6 vs R5	4.38679e-05	4.425	R6 vs R8	2.43251e-05	18.8021	R6 vs CD45	2.77316e-05	4.92494
Col16a1	R6 vs R5	0.000330721	4.42399	R6 vs R8	0.000147786	15.5326	R6 vs CD45	0.00213523	2.96832
Cnksr1	R6 vs R5	0.000429634	4.41131	R6 vs R8	0.000314241	20.3088	R6 vs CD45	0.000212913	5.62114
Fam13c	R6 vs R5	0.00052942	4.41128	R6 vs R8	0.00024756	15.5891	R6 vs CD45	0.000206707	6.46752
Sema3b	R6 vs R5	0.00253047	4.40023	R6 vs R8	0.00144376	16.1045	R6 vs CD45	0.00202911	4.80791
Slc44a3	R6 vs R5	1.48242e-12	4.38755	R6 vs R8	9.84419e-12	29.4688	R6 vs CD45	8.48306e-14	5.67185
Arhgap5	R6 vs R5	1.30269e-13	4.36932	R6 vs R8	4.63039e-09	2.59935	R6 vs CD45	5.64055e-08	2.34837
Trp53inp1	R6 vs R5	1.85115e-17	4.36424	R6 vs R8	4.6879e-15	3.43823	R6 vs CD45	1.71535e-10	2.41866
Ccdc64b	R6 vs R5	0.000246753	4.3567	R6 vs R8	0.000227314	23.2652	R6 vs CD45	7.94081e-05	6.60095
Ncoa1	R6 vs R5	4.90933e-08	4.33437	R6 vs R8	0.000231977	2.13591	R6 vs CD45	4.32076e-05	2.40825
Vill	R6 vs R5	1.68919e-05	4.32193	R6 vs R8	5.49354e-06	16.5131	R6 vs CD45	1.76226e-05	4.28826
Onecut2	R6 vs R5	5.14415e-14	4.31118	R6 vs R8	1.97383e-16	10.8363	R6 vs CD45	1.6591e-16	9.90784
Cdh3	R6 vs R5	0.000767996	4.3055	R6 vs R8	0.000433877	18.159	R6 vs CD45	0.000557912	4.76418
Tmc4	R6 vs R5	1.35547e-11	4.30497	R6 vs R8	5.94915e-13	15.4628	R6 vs CD45	3.30947e-13	6.40074
Muc1	R6 vs R5	9.49942e-36	4.29334	R6 vs R8	1.51201e-28	44.6236	R6 vs CD45	1.40389e-39	5.4687
Apob	R6 vs R5	5.11639e-07	4.28783	R6 vs R8	6.33303e-07	4.1677	R6 vs CD45	4.05093e-10	-2.53626
Epb4.1l1	R6 vs R5	0.000864531	4.26457	R6 vs R8	0.000253024	10.0621	R6 vs CD45	0.000753721	4.44524
Cobll1	R6 vs R5	0.000163884	4.2562	R6 vs R8	3.59012e-05	7.84298	R6 vs CD45	0.000893517	3.07907
Sytl1	R6 vs R5	0.000469466	4.25458	R6 vs R8	0.000193062	15.9005	R6 vs CD45	0.000360487	4.58303
Ildr1	R6 vs R5	1.31859e-05	4.24908	R6 vs R8	1.67885e-06	10.193	R6 vs CD45	5.72956e-06	5.01334
Slit2	R6 vs R5	0.00264336	4.24729	R6 vs R8	0.00191473	4.81119	R6 vs CD45	0.00132795	5.79676
Dlg3	R6 vs R5	0.000601343	4.2426	R6 vs R8	0.000195391	13.1366	R6 vs CD45	0.000892526	3.83302
Pld1	R6 vs R5	7.41157e-18	4.2366	R6 vs R8	8.82671e-19	4.71117	R6 vs CD45	1.73474e-19	5.18447
Syt1	R6 vs R5	0.00448414	4.2326	R6 vs R8	0.00471986	4.15032	R6 vs CD45	0.00298336	5.07486
Ltk	R6 vs R5	0.00714828	4.22216	R6 vs R8	0.00386191	15.0007	R6 vs CD45	0.0031399	7.71909
Ppm1l	R6 vs R5	0.000138178	4.20647	R6 vs R8	3.72689e-05	6.29787	R6 vs CD45	0.000584887	3.20539
1190002N15Rik	R6 vs R5	7.04396e-15	4.1574	R6 vs R8	5.70123e-08	2.18254	R6 vs CD45	4.10852e-09	2.39449
Gm609	R6 vs R5	2.52708e-05	4.15633	R6 vs R8	3.20728e-06	10.4149	R6 vs CD45	3.08343e-06	9.47989
Vasn	R6 vs R5	4.48856e-05	4.14648	R6 vs R8	2.20217e-05	20.4599	R6 vs CD45	1.50313e-05	5.32324
D630045J12Rik	R6 vs R5	0.00186505	4.14231	R6 vs R8	0.00182837	4.16846	R6 vs CD45	0.00136893	4.60104
Adamtsl4	R6 vs R5	0.00144828	4.14215	R6 vs R8	0.000817845	5.0575	R6 vs CD45	0.00169409	3.95623
Plekha6	R6 vs R5	0.000132273	4.13235	R6 vs R8	2.33336e-05	10.6457	R6 vs CD45	0.00724094	2.19615
Arhgap44	R6 vs R5	0.000259588	4.09555	R6 vs R8	7.64056e-05	15.2044	R6 vs CD45	0.00022356	4.24126
Fblim1	R6 vs R5	1.00582e-06	4.094	R6 vs R8	2.40092e-07	18.7707	R6 vs CD45	1.66678e-07	5.48051
Neo1	R6 vs R5	2.60722e-06	4.09397	R6 vs R8	8.30292e-06	3.52555	R6 vs CD45	0.000180793	2.55549
Abhd2	R6 vs R5	3.32644e-10	4.08509	R6 vs R8	1.24353e-11	5.73485	R6 vs CD45	5.75303e-08	2.89878
Cry2	R6 vs R5	0.000203586	4.07658	R6 vs R8	9.94535e-05	4.87206	R6 vs CD45	0.00310035	2.54838
Tenm3	R6 vs R5	0.00160014	4.06793	R6 vs R8	0.000441071	10.2569	R6 vs CD45	0.00349661	3.31278
Gal3st1	R6 vs R5	0.00045646	4.05699	R6 vs R8	0.00024622	20.6313	R6 vs CD45	0.000257447	4.73562
Clstn1	R6 vs R5	8.22636e-15	4.04712	R6 vs R8	7.77514e-16	21.7206	R6 vs CD45	7.47425e-15	4.0674
Fam81a	R6 vs R5	0.00471562	4.03033	R6 vs R8	0.00671975	3.58234	R6 vs CD45	0.00356087	4.49026
Zfhx4	R6 vs R5	2.17883e-05	4.01278	R6 vs R8	2.21975e-06	11.2059	R6 vs CD45	3.6684e-06	15.1066
Clcf1	R6 vs R5	3.31013e-11	4.01204	R6 vs R8	2.88815e-11	27.1183	R6 vs CD45	1.6395e-13	11.7189
Cep85	R6 vs R5	2.09604e-74	4.00856	R6 vs R8	5.98119e-87	16.095	R6 vs CD45	1.07982e-86	5.62208
Gramd4	R6 vs R5	6.33472e-05	4.00192	R6 vs R8	0.000254213	3.194	R6 vs CD45	0.000473983	2.92539
Spint1	R6 vs R5	6.65316e-18	3.97296	R6 vs R8	3.24253e-15	43.5348	R6 vs CD45	9.25644e-22	6.97928
Tle2	R6 vs R5	0.000100981	3.96522	R6 vs R8	0.000848552	2.82042	R6 vs CD45	3.37377e-05	5.08588
Cers6	R6 vs R5	0.000129	3.96407	R6 vs R8	3.48986e-05	5.48166	R6 vs CD45	0.00513276	2.26167
1300002K09Rik	R6 vs R5	4.36841e-08	3.95615	R6 vs R8	2.83859e-09	16.4834	R6 vs CD45	0.000119604	2.16418
Gpm6b	R6 vs R5	0.000788886	3.9421	R6 vs R8	0.00017473	7.2714	R6 vs CD45	0.000267579	5.56788
Sqle	R6 vs R5	1.94769e-06	3.94076	R6 vs R8	8.36823e-08	9.50984	R6 vs CD45	4.89583e-07	4.82792
Klhdc8b	R6 vs R5	0.000613083	3.92726	R6 vs R8	0.000126598	7.21326	R6 vs CD45	0.000115977	8.05303
Cldn2	R6 vs R5	6.73556e-17	3.90276	R6 vs R8	8.93783e-16	35.156	R6 vs CD45	3.20061e-13	2.87488
Myo1b	R6 vs R5	1.96798e-11	3.8969	R6 vs R8	3.4642e-14	8.62389	R6 vs CD45	7.00139e-07	2.27705
Gpc4	R6 vs R5	3.08425e-06	3.89472	R6 vs R8	1.76993e-07	6.9888	R6 vs CD45	0.00213088	2.01999
Plekhs1	R6 vs R5	0.00109267	3.88961	R6 vs R8	0.000684057	23.2768	R6 vs CD45	0.000250393	7.1184
Slc7a4	R6 vs R5	1.19548e-05	3.88121	R6 vs R8	4.66324e-06	22.6215	R6 vs CD45	5.03782e-06	4.4564
Gca	R6 vs R5	6.98764e-05	3.87823	R6 vs R8	7.79829e-06	7.27647	R6 vs CD45	0.000139979	3.45863
4930506M07Rik	R6 vs R5	0.000458386	3.87714	R6 vs R8	9.96985e-05	14.0514	R6 vs CD45	0.0020588	2.90483
Nfkbiz	R6 vs R5	1.80183e-37	3.87475	R6 vs R8	6.85774e-25	2.52965	R6 vs CD45	1.45145e-44	16.1693
Kansl1l	R6 vs R5	1.30327e-06	3.87427	R6 vs R8	8.17346e-06	3.1753	R6 vs CD45	4.29759e-07	4.48619
Hdac11	R6 vs R5	0.00162625	3.86291	R6 vs R8	0.000487069	14.8091	R6 vs CD45	0.00277745	3.37781
Zfp612	R6 vs R5	0.00177598	3.84553	R6 vs R8	0.000391249	10.1486	R6 vs CD45	0.000565384	5.85208
Tns1	R6 vs R5	1.64108e-38	3.84161	R6 vs R8	1.58107e-26	2.59044	R6 vs CD45	3.04375e-32	3.08205
Mboat1	R6 vs R5	6.86308e-08	3.8384	R6 vs R8	3.98036e-09	17.1692	R6 vs CD45	8.53362e-09	4.84307
Ano6	R6 vs R5	1.37564e-19	3.83102	R6 vs R8	3.84116e-19	3.69965	R6 vs CD45	1.28372e-16	3.09691
Tmod1	R6 vs R5	2.9233e-05	3.82019	R6 vs R8	2.14759e-05	27.6552	R6 vs CD45	1.96197e-06	9.24534
Parm1	R6 vs R5	3.56042e-06	3.81062	R6 vs R8	5.59302e-07	19.0043	R6 vs CD45	2.7865e-07	5.91664
Slc44a4	R6 vs R5	6.64553e-07	3.80902	R6 vs R8	2.25864e-07	24.1756	R6 vs CD45	2.9924e-08	6.18913
Zfp651	R6 vs R5	0.00392565	3.78291	R6 vs R8	0.000983972	9.25618	R6 vs CD45	0.00546988	3.43534
Emp2	R6 vs R5	6.82896e-17	3.75805	R6 vs R8	2.25502e-18	24.0153	R6 vs CD45	7.62083e-20	5.2295
Itgb6	R6 vs R5	9.10475e-05	3.7304	R6 vs R8	8.9484e-06	6.86706	R6 vs CD45	1.52322e-05	5.51892
Atoh8	R6 vs R5	1.04698e-12	3.72647	R6 vs R8	8.73315e-16	13.5818	R6 vs CD45	2.16011e-13	4.06795
Btc	R6 vs R5	0.000192842	3.72578	R6 vs R8	4.20139e-05	17.7154	R6 vs CD45	8.45421e-05	4.40993
Gata6	R6 vs R5	5.56647e-12	3.69748	R6 vs R8	1.6273e-11	35.8249	R6 vs CD45	4.70843e-15	6.76128
Ccdc136	R6 vs R5	0.00773362	3.69475	R6 vs R8	0.00282474	15.1685	R6 vs CD45	0.00230335	7.34443
Lad1	R6 vs R5	3.46168e-06	3.6901	R6 vs R8	7.48604e-07	22.4346	R6 vs CD45	4.79919e-07	4.88746
Dopey2	R6 vs R5	1.43792e-06	3.68979	R6 vs R8	0.000116956	2.44623	R6 vs CD45	0.000212225	2.32863
Cited2	R6 vs R5	1.04033e-05	3.68951	R6 vs R8	3.03995e-06	4.41959	R6 vs CD45	8.98805e-05	2.86634
Plcd3	R6 vs R5	0.000173668	3.68824	R6 vs R8	2.0398e-05	13.4164	R6 vs CD45	3.21985e-05	5.43958
Col4a6	R6 vs R5	0.00484041	3.68209	R6 vs R8	0.0013618	13.317	R6 vs CD45	0.00343785	4.11541
Gprasp1	R6 vs R5	9.83229e-06	3.67145	R6 vs R8	2.06417e-05	3.34879	R6 vs CD45	2.08203e-05	3.34536
Thbs1	R6 vs R5	1.99323e-08	3.67009	R6 vs R8	5.56346e-10	17.631	R6 vs CD45	9.26074e-11	8.61469
Tjp3	R6 vs R5	0.000414643	3.65843	R6 vs R8	5.85482e-05	13.4277	R6 vs CD45	0.00746332	2.2818
Zfp7	R6 vs R5	0.00739895	3.64722	R6 vs R8	0.00229745	6.47043	R6 vs CD45	0.00373814	4.74922
Itgb4	R6 vs R5	1.95205e-05	3.64678	R6 vs R8	8.71976e-07	11.3437	R6 vs CD45	2.02739e-06	5.45401
Arhgef18	R6 vs R5	1.67212e-06	3.6413	R6 vs R8	0.000138034	2.41679	R6 vs CD45	0.000149176	2.40125
Dmbt1	R6 vs R5	5.06078e-11	3.63806	R6 vs R8	6.26866e-11	3.59245	R6 vs CD45	6.96035e-50	-4.48122
Znrf2	R6 vs R5	4.54734e-15	3.63598	R6 vs R8	7.24673e-13	2.9941	R6 vs CD45	8.33308e-09	2.19929
Vsig10	R6 vs R5	6.50736e-11	3.62626	R6 vs R8	6.97351e-08	2.53252	R6 vs CD45	2.9894e-08	2.6349
Pkia	R6 vs R5	6.27337e-05	3.6243	R6 vs R8	1.32788e-05	20.5132	R6 vs CD45	7.5621e-06	5.56092
Prkar1b	R6 vs R5	0.00523516	3.62371	R6 vs R8	0.00143937	13.6679	R6 vs CD45	0.00176745	5.59273
Nrbp2	R6 vs R5	1.62921e-05	3.62172	R6 vs R8	1.47106e-06	16.8332	R6 vs CD45	5.7223e-07	8.56013
Hip1r	R6 vs R5	1.65741e-05	3.61833	R6 vs R8	6.36356e-07	7.67707	R6 vs CD45	3.15219e-05	3.33294
Pzp	R6 vs R5	2.94137e-36	3.61754	R6 vs R8	4.72223e-48	10.5903	R6 vs CD45	2.12652e-151	-4.0352
Mob3b	R6 vs R5	1.4655e-05	3.61385	R6 vs R8	1.21093e-06	5.56368	R6 vs CD45	0.00044095	2.46733
Kcnab1	R6 vs R5	4.45182e-05	3.60811	R6 vs R8	2.85598e-06	13.0672	R6 vs CD45	4.03234e-06	5.8497
Elf3	R6 vs R5	1.03974e-11	3.59566	R6 vs R8	8.01942e-12	32.8627	R6 vs CD45	5.7527e-14	5.09494
Plekhb1	R6 vs R5	2.06087e-06	3.59126	R6 vs R8	2.12272e-07	20.383	R6 vs CD45	1.30707e-06	3.77911
Farp1	R6 vs R5	2.45536e-06	3.5887	R6 vs R8	9.3715e-05	2.53345	R6 vs CD45	0.000169819	2.4079
Fam134b	R6 vs R5	2.59808e-10	3.57273	R6 vs R8	1.16413e-11	23.2142	R6 vs CD45	9.62236e-09	2.91257
Nfe2l3	R6 vs R5	0.00855066	3.57241	R6 vs R8	0.00223512	11.1453	R6 vs CD45	0.00386872	4.8933
Rhou	R6 vs R5	9.38137e-06	3.57108	R6 vs R8	8.94401e-07	18.6506	R6 vs CD45	0.0016424	2.10797
0610040J01Rik	R6 vs R5	8.09599e-09	3.56878	R6 vs R8	2.90762e-09	29.5449	R6 vs CD45	5.73469e-09	3.6622
Hpn	R6 vs R5	2.74878e-23	3.56189	R6 vs R8	3.30312e-24	30.9519	R6 vs CD45	1.98641e-15	2.40198
Serinc2	R6 vs R5	1.40867e-17	3.54193	R6 vs R8	1.64699e-17	35.1279	R6 vs CD45	3.28384e-22	5.78676
Kcnk1	R6 vs R5	6.40324e-10	3.53591	R6 vs R8	3.80646e-10	32.7061	R6 vs CD45	6.89263e-13	7.15943
Mfsd6	R6 vs R5	1.30559e-05	3.5344	R6 vs R8	4.76888e-05	3.0395	R6 vs CD45	0.00189001	2.10591
Ccdc120	R6 vs R5	0.00129122	3.53056	R6 vs R8	0.000177396	7.37337	R6 vs CD45	0.000545521	4.37831
Flrt3	R6 vs R5	0.000594226	3.52147	R6 vs R8	0.000141622	4.96108	R6 vs CD45	0.00151674	2.97398
Ppp2r2b	R6 vs R5	7.88249e-05	3.51227	R6 vs R8	5.32727e-06	13.9351	R6 vs CD45	4.85839e-06	6.61834
Bmp1	R6 vs R5	7.98812e-07	3.50979	R6 vs R8	3.2633e-08	18.2458	R6 vs CD45	5.77442e-05	2.44548
Stxbp6	R6 vs R5	2.22554e-10	3.50721	R6 vs R8	4.72647e-13	15.7135	R6 vs CD45	9.77973e-13	5.3048
Atp1b1	R6 vs R5	7.02259e-38	3.50595	R6 vs R8	3.69376e-37	37.2215	R6 vs CD45	4.86242e-50	6.48384
Klc3	R6 vs R5	2.34688e-05	3.48615	R6 vs R8	2.78378e-06	20.131	R6 vs CD45	8.78566e-07	6.70398
Grb14	R6 vs R5	9.99725e-07	3.48126	R6 vs R8	9.06199e-08	22.1893	R6 vs CD45	8.50552e-07	3.53689
Tc2n	R6 vs R5	0.00581316	3.463	R6 vs R8	0.0023998	4.66662	R6 vs CD45	0.0021311	4.91496
Mapk15	R6 vs R5	0.00821871	3.44821	R6 vs R8	0.00175107	9.62532	R6 vs CD45	0.0020379	6.63914
Tspan33	R6 vs R5	0.00296432	3.4434	R6 vs R8	0.000481997	7.13874	R6 vs CD45	0.00199189	3.81634
Nav2	R6 vs R5	0.00209061	3.43923	R6 vs R8	0.007055	2.67557	R6 vs CD45	0.00035565	6.22871
Ppp1r1b	R6 vs R5	6.70746e-08	3.43787	R6 vs R8	1.71632e-08	29.7044	R6 vs CD45	2.54495e-09	4.66175
Cacfd1	R6 vs R5	5.42713e-05	3.42781	R6 vs R8	8.55209e-06	4.62007	R6 vs CD45	0.0049506	2.03389
Cx3cl1	R6 vs R5	0.0046273	3.42276	R6 vs R8	0.000962328	13.959	R6 vs CD45	0.00391642	3.58115
Zdhhc2	R6 vs R5	0.00097669	3.42228	R6 vs R8	9.13927e-05	8.38793	R6 vs CD45	0.000253397	4.7314
Foxa2	R6 vs R5	2.74626e-05	3.4193	R6 vs R8	8.04939e-06	27.1722	R6 vs CD45	2.28022e-05	3.50181
Ankrd1	R6 vs R5	8.04516e-28	3.40924	R6 vs R8	8.10169e-23	59.5126	R6 vs CD45	2.92119e-33	22.5563
Gas6	R6 vs R5	8.39895e-127	3.40409	R6 vs R8	4.93199e-165	5.44082	R6 vs CD45	2.44418e-133	3.62513
Aif1l	R6 vs R5	0.00485967	3.38636	R6 vs R8	0.00129485	17.6961	R6 vs CD45	0.000832422	7.4749
Atf3	R6 vs R5	2.91328e-77	3.38347	R6 vs R8	1.03551e-106	12.6592	R6 vs CD45	1.1004e-77	37.5916
Slc12a2	R6 vs R5	8.64358e-06	3.38251	R6 vs R8	2.04201e-06	4.03006	R6 vs CD45	1.29059e-05	3.23796
Eepd1	R6 vs R5	4.8021e-10	3.37202	R6 vs R8	1.96107e-13	12.751	R6 vs CD45	3.83255e-11	3.94689
Fam73a	R6 vs R5	0.000320948	3.37145	R6 vs R8	0.000167232	3.7788	R6 vs CD45	0.000462879	3.17832
Gpr39	R6 vs R5	3.2195e-05	3.35993	R6 vs R8	1.7815e-05	33.3282	R6 vs CD45	4.54006e-06	4.46665
Rnf39	R6 vs R5	0.000376191	3.35857	R6 vs R8	0.000101728	24.4598	R6 vs CD45	2.98657e-05	6.29589
Tmem231	R6 vs R5	0.000753236	3.34802	R6 vs R8	7.18562e-05	13.7232	R6 vs CD45	0.00010156	5.49062
Rasal1	R6 vs R5	0.0014075	3.34703	R6 vs R8	0.00667873	2.517	R6 vs CD45	0.00581922	2.57639
Akap13	R6 vs R5	5.67824e-12	3.33617	R6 vs R8	2.86943e-11	3.1015	R6 vs CD45	9.3536e-12	3.26053
Uhrf1bp1l	R6 vs R5	7.08222e-08	3.33235	R6 vs R8	5.61894e-06	2.48219	R6 vs CD45	5.57981e-06	2.48327
Epdr1	R6 vs R5	3.60063e-07	3.32848	R6 vs R8	5.25557e-08	28.2016	R6 vs CD45	4.07175e-09	5.46689
Nhsl1	R6 vs R5	5.98527e-06	3.31318	R6 vs R8	2.00904e-05	2.93989	R6 vs CD45	2.26116e-06	3.68365
Gprc5c	R6 vs R5	1.00984e-18	3.31287	R6 vs R8	3.09706e-25	6.03188	R6 vs CD45	8.3896e-19	3.3302
Cys1	R6 vs R5	0.000863105	3.30847	R6 vs R8	0.000105516	16.4154	R6 vs CD45	9.58608e-05	5.84672
Hook2	R6 vs R5	3.02662e-06	3.30094	R6 vs R8	3.31005e-08	6.30775	R6 vs CD45	6.57177e-07	3.87347
Il17re	R6 vs R5	3.29878e-06	3.3001	R6 vs R8	5.29463e-07	27.5531	R6 vs CD45	4.13828e-08	6.12344
Apobec3	R6 vs R5	8.8719e-12	3.29406	R6 vs R8	2.47937e-13	3.94423	R6 vs CD45	3.81475e-12	3.42746
Arhgap6	R6 vs R5	0.00418771	3.2927	R6 vs R8	0.00192095	4.06373	R6 vs CD45	0.00196269	4.03722
Nipal2	R6 vs R5	1.51587e-07	3.2785	R6 vs R8	2.13278e-08	29.6663	R6 vs CD45	2.56211e-10	7.54288
Atp9a	R6 vs R5	3.95946e-13	3.27571	R6 vs R8	1.77647e-16	4.7984	R6 vs CD45	3.0964e-08	2.18365
Twsg1	R6 vs R5	8.40326e-13	3.26548	R6 vs R8	1.81587e-14	3.87969	R6 vs CD45	3.23643e-09	2.39522
Ajuba	R6 vs R5	1.37352e-08	3.26417	R6 vs R8	3.28124e-11	5.54065	R6 vs CD45	1.96668e-08	3.18939
Elovl7	R6 vs R5	4.06203e-07	3.26126	R6 vs R8	1.0903e-09	12.0507	R6 vs CD45	1.02686e-08	4.67189
Kdf1	R6 vs R5	0.000247513	3.26005	R6 vs R8	3.01937e-05	20.4916	R6 vs CD45	1.89888e-05	5.47226
Cgnl1	R6 vs R5	6.12534e-10	3.24886	R6 vs R8	2.79765e-09	2.99769	R6 vs CD45	1.18383e-06	2.24452
Klf5	R6 vs R5	0.000127267	3.2412	R6 vs R8	7.18273e-06	16.8173	R6 vs CD45	1.20249e-05	4.83188
Ap1m2	R6 vs R5	2.03915e-05	3.23837	R6 vs R8	3.73948e-06	27.869	R6 vs CD45	3.4852e-07	6.41662
Ltbp3	R6 vs R5	5.01489e-08	3.23712	R6 vs R8	4.60246e-11	7.18041	R6 vs CD45	4.64842e-09	3.87422
Vldlr	R6 vs R5	0.00404253	3.23094	R6 vs R8	0.000815512	5.27503	R6 vs CD45	0.00265994	3.57911
Eps8	R6 vs R5	0.000439269	3.22825	R6 vs R8	2.01654e-05	7.5048	R6 vs CD45	0.00158418	2.66599
Ptp4a1	R6 vs R5	1.14836e-44	3.2279	R6 vs R8	8.99135e-53	4.03084	R6 vs CD45	2.55226e-45	3.28082
Nfil3	R6 vs R5	2.40471e-06	3.21175	R6 vs R8	1.04242e-08	11.7533	R6 vs CD45	4.72082e-08	5.05223
Otud1	R6 vs R5	1.59217e-05	3.20712	R6 vs R8	4.50572e-05	2.88117	R6 vs CD45	0.00014732	2.57096
Pipox	R6 vs R5	3.32104e-08	3.20581	R6 vs R8	1.13911e-10	18.0201	R6 vs CD45	6.61121e-06	2.32903
Nck2	R6 vs R5	9.58369e-08	3.19586	R6 vs R8	8.30925e-11	7.40653	R6 vs CD45	1.20201e-08	3.74249
C77080	R6 vs R5	0.000338086	3.19419	R6 vs R8	1.13691e-05	8.5429	R6 vs CD45	0.000354989	3.17072
Mmp11	R6 vs R5	0.00536948	3.18954	R6 vs R8	0.000831816	14.382	R6 vs CD45	0.00122841	5.03064
Slc45a3	R6 vs R5	3.10541e-07	3.16226	R6 vs R8	4.97142e-10	6.75532	R6 vs CD45	1.97926e-06	2.76758
Anxa13	R6 vs R5	1.70041e-08	3.15851	R6 vs R8	3.72492e-09	35.9172	R6 vs CD45	4.56018e-12	7.65955
Galnt3	R6 vs R5	0.00244637	3.14875	R6 vs R8	0.000196112	11.1075	R6 vs CD45	0.00032184	5.49257
Tle6	R6 vs R5	0.00839672	3.14696	R6 vs R8	0.00120491	11.3677	R6 vs CD45	0.00300729	4.30322
Hn1l	R6 vs R5	8.2596e-10	3.14585	R6 vs R8	5.20729e-10	3.22368	R6 vs CD45	9.1792e-06	2.02938
Marveld3	R6 vs R5	0.00151421	3.136	R6 vs R8	0.000145227	15.9319	R6 vs CD45	0.000102137	7.05232
Dclre1a	R6 vs R5	0.00059634	3.12741	R6 vs R8	0.000977278	2.89828	R6 vs CD45	0.00265591	2.51008
Sdc2	R6 vs R5	1.68147e-15	3.11154	R6 vs R8	8.03292e-18	31.6731	R6 vs CD45	1.16739e-09	2.1318
Hspa2	R6 vs R5	1.20027e-06	3.10296	R6 vs R8	2.66597e-09	6.66566	R6 vs CD45	5.2111e-09	5.70053
Cited4	R6 vs R5	7.61976e-06	3.09525	R6 vs R8	6.16808e-07	27.2716	R6 vs CD45	3.855e-08	6.73528
Klf11	R6 vs R5	1.73371e-07	3.0798	R6 vs R8	2.52551e-05	2.24484	R6 vs CD45	1.86975e-08	3.63232
Chrnb1	R6 vs R5	2.25348e-07	3.07391	R6 vs R8	1.10405e-08	29.2248	R6 vs CD45	1.00757e-10	9.20464
Ezr	R6 vs R5	1.78912e-26	3.0664	R6 vs R8	2.58997e-40	10.3129	R6 vs CD45	6.54034e-34	4.2994
Acot1	R6 vs R5	3.50833e-05	3.063	R6 vs R8	1.37545e-06	21.2684	R6 vs CD45	1.80584e-05	3.29632
Anxa4	R6 vs R5	4.39867e-56	3.06049	R6 vs R8	1.7118e-81	15.9063	R6 vs CD45	9.94747e-80	5.34254
Tmtc4	R6 vs R5	0.000195533	3.05201	R6 vs R8	5.04492e-05	3.69595	R6 vs CD45	0.000412181	2.77791
Bspry	R6 vs R5	0.00181483	3.04839	R6 vs R8	0.000127989	14.3203	R6 vs CD45	0.000184387	5.28798
Pkp2	R6 vs R5	0.00572832	3.04663	R6 vs R8	0.000814202	5.62264	R6 vs CD45	0.00576578	3.04214
Cttnbp2	R6 vs R5	0.00128015	3.0447	R6 vs R8	5.29319e-05	8.99904	R6 vs CD45	5.59776e-05	7.8386
Tom1l1	R6 vs R5	6.78282e-05	3.04203	R6 vs R8	6.98847e-07	7.17092	R6 vs CD45	1.75107e-05	3.58895
Olfml2a	R6 vs R5	0.00718948	3.03771	R6 vs R8	0.00101696	15.3676	R6 vs CD45	0.00109469	5.65552
Zfp618	R6 vs R5	0.00497483	3.01734	R6 vs R8	0.000443965	7.13984	R6 vs CD45	0.000672085	5.4238
Maff	R6 vs R5	0.00666755	3.0147	R6 vs R8	0.00069272	7.08023	R6 vs CD45	0.000621741	8.61227
Traf4	R6 vs R5	0.00113645	2.997	R6 vs R8	3.93625e-05	10.4706	R6 vs CD45	0.00509199	2.38577
Agrn	R6 vs R5	6.22641e-19	2.99639	R6 vs R8	3.08997e-12	2.14685	R6 vs CD45	4.41646e-17	2.72067
Itpk1	R6 vs R5	1.29532e-05	2.98248	R6 vs R8	2.07014e-05	2.85725	R6 vs CD45	0.0004213	2.21097
St6galnac2	R6 vs R5	4.68533e-05	2.98221	R6 vs R8	9.88175e-07	19.0602	R6 vs CD45	3.44693e-07	6.71503
Pacsin3	R6 vs R5	0.000876764	2.9817	R6 vs R8	3.95606e-05	15.2133	R6 vs CD45	0.00293377	2.49776
Sphk1	R6 vs R5	0.000150309	2.97762	R6 vs R8	2.78467e-06	15.1771	R6 vs CD45	2.12187e-06	6.58185
Scube3	R6 vs R5	0.00960351	2.96968	R6 vs R8	0.00125221	14.3033	R6 vs CD45	0.00169767	5.19601
Cxxc5	R6 vs R5	9.3359e-09	2.96514	R6 vs R8	2.67685e-13	9.14699	R6 vs CD45	8.57858e-09	2.97874
Fads3	R6 vs R5	2.21815e-07	2.95782	R6 vs R8	2.18236e-10	16.9616	R6 vs CD45	5.35496e-10	4.86722
Msi2	R6 vs R5	0.00168292	2.95582	R6 vs R8	0.00106093	3.20433	R6 vs CD45	0.000419565	3.84618
Stau2	R6 vs R5	0.000976264	2.94233	R6 vs R8	2.76716e-05	7.47017	R6 vs CD45	0.000164163	4.02543
Specc1	R6 vs R5	0.00732179	2.9196	R6 vs R8	0.00324256	3.55125	R6 vs CD45	0.000993417	5.29673
Dock7	R6 vs R5	2.35698e-05	2.91377	R6 vs R8	0.000763207	2.14504	R6 vs CD45	6.7899e-05	2.64379
Gramd1b	R6 vs R5	0.000419035	2.91363	R6 vs R8	0.00165026	2.4484	R6 vs CD45	0.000395637	2.93609
Gm16211	R6 vs R5	0.000327597	2.9036	R6 vs R8	3.82507e-05	-2.11777	R6 vs CD45	0.000350095	2.87908
Cadps2	R6 vs R5	6.76719e-05	2.89802	R6 vs R8	0.00228516	2.05742	R6 vs CD45	0.000114127	2.74583
Cbx7	R6 vs R5	0.000133695	2.8832	R6 vs R8	5.9799e-05	3.16621	R6 vs CD45	0.000190442	2.77185
Fam129a	R6 vs R5	7.11554e-05	2.87479	R6 vs R8	5.75436e-07	5.86313	R6 vs CD45	1.57469e-05	3.39612
Tgfb3	R6 vs R5	0.000156534	2.85705	R6 vs R8	1.25843e-06	13.0951	R6 vs CD45	3.24885e-06	5.03978
Nek8	R6 vs R5	0.0083157	2.857	R6 vs R8	0.00069368	6.87212	R6 vs CD45	0.00151021	4.5353
Fermt1	R6 vs R5	4.11926e-05	2.8493	R6 vs R8	1.72112e-07	14.2729	R6 vs CD45	9.87277e-08	8.13658
Tmem45a	R6 vs R5	0.000556813	2.83384	R6 vs R8	9.81421e-06	14.0395	R6 vs CD45	1.09202e-05	6.04064
Tgtp1	R6 vs R5	7.16841e-24	2.83141	R6 vs R8	2.3262e-27	41.3636	R6 vs CD45	3.07027e-39	7.64539
Tmem56	R6 vs R5	0.00145585	2.82233	R6 vs R8	0.000182322	4.08073	R6 vs CD45	5.75154e-06	-2.45254
Cyp39a1	R6 vs R5	0.000100908	2.81471	R6 vs R8	3.80092e-07	7.69775	R6 vs CD45	3.78787e-05	3.12943
Lynx1	R6 vs R5	0.000288008	2.81265	R6 vs R8	1.31315e-05	23.8687	R6 vs CD45	2.84127e-05	3.83698
Pdgfd	R6 vs R5	8.1211e-17	2.80525	R6 vs R8	6.82377e-22	3.82073	R6 vs CD45	5.73766e-23	4.13658
Fam110c	R6 vs R5	0.00411135	2.8026	R6 vs R8	0.000205636	13.5365	R6 vs CD45	0.000439119	4.67589
Blnk	R6 vs R5	0.00201013	2.78675	R6 vs R8	4.62832e-05	8.6444	R6 vs CD45	5.85354e-05	6.67057
Mpzl2	R6 vs R5	0.000370037	2.78504	R6 vs R8	5.40276e-06	16.015	R6 vs CD45	0.000483363	2.69708
Lurap1l	R6 vs R5	8.43971e-32	2.77049	R6 vs R8	3.95361e-38	39.5959	R6 vs CD45	2.55779e-53	6.94613
Sdc4	R6 vs R5	1.51852e-24	2.7697	R6 vs R8	9.94343e-42	8.64858	R6 vs CD45	2.06062e-25	2.85713
Slc25a24	R6 vs R5	3.17079e-10	2.76081	R6 vs R8	1.76025e-12	3.45102	R6 vs CD45	4.29218e-12	3.31197
Snta1	R6 vs R5	0.000208914	2.76018	R6 vs R8	1.04238e-06	11.9062	R6 vs CD45	0.000373026	2.59155
Rassf10	R6 vs R5	0.000184572	2.7566	R6 vs R8	8.40408e-06	26.9945	R6 vs CD45	8.41352e-07	7.16249
Glis2	R6 vs R5	0.000815774	2.75114	R6 vs R8	3.67815e-05	4.58012	R6 vs CD45	1.91845e-05	5.42768
Zfp219	R6 vs R5	0.000817356	2.73401	R6 vs R8	0.00254608	2.36545	R6 vs CD45	0.00693038	2.09274
Jag1	R6 vs R5	1.65136e-24	2.73174	R6 vs R8	3.6172e-35	4.21702	R6 vs CD45	9.53802e-28	3.06842
Nudt19	R6 vs R5	1.57467e-15	2.72966	R6 vs R8	1.73431e-26	9.07504	R6 vs CD45	3.84025e-21	3.91528
Ell3	R6 vs R5	0.00457729	2.7284	R6 vs R8	0.000198669	13.9014	R6 vs CD45	0.00022882	5.88781
Fjx1	R6 vs R5	0.00567312	2.71907	R6 vs R8	0.000502219	20.421	R6 vs CD45	0.000302298	6.02031
Cyb561	R6 vs R5	1.33482e-09	2.71281	R6 vs R8	4.66056e-16	10.3496	R6 vs CD45	1.39558e-12	3.72853
Osgin2	R6 vs R5	0.000378809	2.71101	R6 vs R8	4.63362e-05	3.54029	R6 vs CD45	1.53396e-05	4.2102
Fgfr1	R6 vs R5	8.88626e-08	2.69646	R6 vs R8	2.96301e-06	2.25569	R6 vs CD45	2.08393e-08	2.91493
Amd1	R6 vs R5	8.45049e-09	2.69315	R6 vs R8	5.41298e-13	4.62776	R6 vs CD45	2.58359e-09	2.8444
Tob1	R6 vs R5	6.63263e-07	2.68842	R6 vs R8	5.88049e-11	6.05989	R6 vs CD45	3.13904e-06	2.45239
Ift81	R6 vs R5	0.00425752	2.66884	R6 vs R8	0.000108394	8.30405	R6 vs CD45	0.000206373	5.34148
Smo	R6 vs R5	0.000269733	2.66838	R6 vs R8	1.11572e-05	3.96178	R6 vs CD45	0.000540798	2.47867
Fosb	R6 vs R5	1.45534e-13	2.65233	R6 vs R8	3.43191e-21	4.84034	R6 vs CD45	1.09974e-15	47.8457
Gmcl1	R6 vs R5	0.000239687	2.65195	R6 vs R8	0.00326524	2.03915	R6 vs CD45	0.0014748	2.20558
2900026A02Rik	R6 vs R5	5.48656e-09	2.64871	R6 vs R8	6.13662e-11	3.25235	R6 vs CD45	3.95654e-10	2.97696
Nxt2	R6 vs R5	0.000147672	2.64503	R6 vs R8	1.61325e-05	3.34117	R6 vs CD45	4.31834e-05	2.99741
Rbms3	R6 vs R5	2.41744e-08	2.64204	R6 vs R8	2.70154e-14	9.69723	R6 vs CD45	1.48472e-13	5.80746
Krt8	R6 vs R5	6.79617e-106	2.63843	R6 vs R8	4.96426e-118	54.1255	R6 vs CD45	4.40687e-186	6.03034
Myh10	R6 vs R5	4.44798e-05	2.62027	R6 vs R8	9.0742e-08	5.22465	R6 vs CD45	6.4879e-07	3.94216
Celf2	R6 vs R5	7.29684e-05	2.61424	R6 vs R8	1.53969e-07	5.50647	R6 vs CD45	1.5828e-06	3.84374
Prss8	R6 vs R5	0.000131578	2.60646	R6 vs R8	1.97415e-06	25.9535	R6 vs CD45	1.73087e-05	3.1927
Smtnl2	R6 vs R5	0.00181913	2.58243	R6 vs R8	2.54855e-05	5.97139	R6 vs CD45	4.59073e-05	4.92981
Slc35f5	R6 vs R5	3.67121e-10	2.57537	R6 vs R8	2.01852e-12	3.12972	R6 vs CD45	2.1626e-08	2.23358
Anxa6	R6 vs R5	2.18764e-12	2.56305	R6 vs R8	1.41206e-22	9.94132	R6 vs CD45	3.95057e-12	2.52065
Cbx5	R6 vs R5	2.1389e-06	2.55144	R6 vs R8	8.23285e-05	2.05878	R6 vs CD45	1.07404e-05	2.31817
Pawr	R6 vs R5	7.05598e-07	2.54057	R6 vs R8	2.90736e-06	2.35289	R6 vs CD45	5.22948e-06	2.28019
Cldn4	R6 vs R5	0.00256374	2.53791	R6 vs R8	0.00010233	23.6107	R6 vs CD45	2.31274e-05	9.03938
Zbtb20	R6 vs R5	5.60691e-27	2.53314	R6 vs R8	8.23345e-32	2.90493	R6 vs CD45	1.36574e-49	6.2694
Aldh1l1	R6 vs R5	7.09908e-06	2.52901	R6 vs R8	5.97775e-10	6.27663	R6 vs CD45	2.40848e-18	-3.02924
Rab25	R6 vs R5	0.0023117	2.52562	R6 vs R8	9.37895e-05	24.8354	R6 vs CD45	4.40859e-05	5.17476
Wnt4	R6 vs R5	5.12522e-05	2.52114	R6 vs R8	1.78536e-08	6.67939	R6 vs CD45	1.40266e-08	7.3547
Frk	R6 vs R5	0.00158082	2.5174	R6 vs R8	4.65706e-05	4.32199	R6 vs CD45	0.000393027	3.03087
Btg2	R6 vs R5	1.19109e-33	2.51619	R6 vs R8	2.80092e-46	3.37333	R6 vs CD45	2.86323e-60	5.40519
Rassf7	R6 vs R5	0.00113681	2.51581	R6 vs R8	2.18847e-05	22.6883	R6 vs CD45	1.87394e-05	4.66424
Sftpd	R6 vs R5	1.55858e-38	2.51265	R6 vs R8	1.79604e-47	49.8735	R6 vs CD45	2.21984e-74	7.52641
Pla1a	R6 vs R5	0.00502755	2.50562	R6 vs R8	8.46034e-05	12.5459	R6 vs CD45	0.0047993	2.52401
Cblc	R6 vs R5	9.6845e-05	2.50008	R6 vs R8	4.42179e-07	24.3081	R6 vs CD45	7.79093e-07	4.0155
Prkcz	R6 vs R5	0.00420702	2.49615	R6 vs R8	6.00144e-05	12.9558	R6 vs CD45	0.00263028	2.68193
Entpd2	R6 vs R5	0.000101406	2.49493	R6 vs R8	4.17181e-08	11.8045	R6 vs CD45	2.23547e-07	4.80657
Fstl3	R6 vs R5	0.000920289	2.48541	R6 vs R8	5.21464e-05	34.3957	R6 vs CD45	2.36943e-06	8.56776
Smarcc1	R6 vs R5	0.000153552	2.48234	R6 vs R8	0.0017146	2.0155	R6 vs CD45	0.000564191	2.21676
Dusp16	R6 vs R5	0.00462174	2.47511	R6 vs R8	0.000311615	3.97813	R6 vs CD45	0.000277973	4.08193
Asph	R6 vs R5	1.08508e-09	2.46321	R6 vs R8	2.20745e-15	4.21707	R6 vs CD45	1.42655e-09	2.43989
Ctgf	R6 vs R5	1.2159e-39	2.46156	R6 vs R8	3.2488e-67	4.37778	R6 vs CD45	9.22047e-60	3.63183
Selenbp1	R6 vs R5	4.18068e-15	2.46132	R6 vs R8	3.45748e-25	23.1092	R6 vs CD45	1.50711e-15	2.51526
Pkp4	R6 vs R5	0.000227932	2.45707	R6 vs R8	5.50913e-07	4.99423	R6 vs CD45	6.99469e-06	3.48462
Plg	R6 vs R5	2.74963e-06	2.45664	R6 vs R8	1.67315e-11	8.39297	R6 vs CD45	1.37281e-32	-3.94577
Krt23	R6 vs R5	4.47254e-10	2.4558	R6 vs R8	3.0682e-14	36.1643	R6 vs CD45	3.48854e-19	8.24049
Palmd	R6 vs R5	3.38661e-10	2.43625	R6 vs R8	8.00363e-16	28.6738	R6 vs CD45	4.67252e-17	4.52296
Adamts9	R6 vs R5	0.00136415	2.42792	R6 vs R8	0.00341828	2.18514	R6 vs CD45	1.48051e-05	4.69645
Slc39a4	R6 vs R5	5.24709e-13	2.40554	R6 vs R8	1.74202e-19	34.3281	R6 vs CD45	3.92472e-17	3.05414
Adrb2	R6 vs R5	0.000103038	2.40274	R6 vs R8	7.76479e-08	19.2226	R6 vs CD45	1.37915e-08	8.69226
Plet1	R6 vs R5	1.42933e-30	2.39786	R6 vs R8	7.39328e-39	53.8262	R6 vs CD45	1.60056e-63	9.36501
Proc	R6 vs R5	7.58053e-13	2.39547	R6 vs R8	3.92096e-20	30.8005	R6 vs CD45	3.91597e-12	2.30279
Tacc2	R6 vs R5	0.00021723	2.38898	R6 vs R8	9.38338e-05	2.57068	R6 vs CD45	8.67665e-05	2.58859
H2-Q2	R6 vs R5	0.00808989	2.38572	R6 vs R8	9.88434e-05	9.71418	R6 vs CD45	0.0001918	5.3467
Degs2	R6 vs R5	0.0025058	2.37587	R6 vs R8	1.7339e-05	16.6838	R6 vs CD45	2.77024e-05	4.86013
Lipt2	R6 vs R5	0.000285784	2.36052	R6 vs R8	5.07182e-07	4.71824	R6 vs CD45	4.79086e-06	3.50191
Crb3	R6 vs R5	0.00391924	2.35361	R6 vs R8	5.25879e-05	19.7546	R6 vs CD45	0.000103573	4.19327
Qpct	R6 vs R5	2.05135e-16	2.35266	R6 vs R8	2.42466e-34	9.12588	R6 vs CD45	6.63091e-32	5.48732
Stbd1	R6 vs R5	3.52086e-07	2.35026	R6 vs R8	3.95679e-13	17.5493	R6 vs CD45	2.74226e-06	2.14246
Clu	R6 vs R5	0	2.3498	R6 vs R8	0	48.7964	R6 vs CD45	0	5.21936
Hbegf	R6 vs R5	1.5076e-08	2.32177	R6 vs R8	1.57706e-16	5.77374	R6 vs CD45	2.47642e-17	11.2607
Tm4sf4	R6 vs R5	2.35512e-112	2.31291	R6 vs R8	4.00332e-161	47.824	R6 vs CD45	1.63655e-239	5.97781
Bag2	R6 vs R5	0.00347688	2.3015	R6 vs R8	1.88799e-05	16.2343	R6 vs CD45	4.391e-05	4.50343
Lman2l	R6 vs R5	0.000644642	2.29965	R6 vs R8	0.00139705	2.13979	R6 vs CD45	0.00093819	2.22044
Igsf5	R6 vs R5	0.00802234	2.29885	R6 vs R8	9.82863e-05	15.8849	R6 vs CD45	0.00141607	3.0246
Slc2a1	R6 vs R5	0.00308333	2.29726	R6 vs R8	1.21334e-05	5.9967	R6 vs CD45	0.00103068	2.63348
1700011H14Rik	R6 vs R5	4.2097e-07	2.28676	R6 vs R8	6.80342e-12	28.0069	R6 vs CD45	2.1811e-14	7.13939
St3gal5	R6 vs R5	2.05071e-13	2.28216	R6 vs R8	1.00492e-16	2.68821	R6 vs CD45	7.78115e-12	2.11424
Rab3ip	R6 vs R5	0.000358296	2.27479	R6 vs R8	5.91043e-07	4.34802	R6 vs CD45	1.48794e-05	3.01815
Enpp5	R6 vs R5	9.94048e-10	2.27157	R6 vs R8	7.40489e-15	3.32085	R6 vs CD45	3.18417e-13	2.91717
Bcl2l1	R6 vs R5	1.57586e-10	2.26749	R6 vs R8	6.68597e-12	2.47349	R6 vs CD45	1.36001e-10	2.27663
Dync2li1	R6 vs R5	0.00163781	2.25895	R6 vs R8	5.34026e-06	20.3457	R6 vs CD45	1.47453e-06	7.32426
Cldn6	R6 vs R5	5.05848e-05	2.22663	R6 vs R8	4.97594e-08	33.0981	R6 vs CD45	3.78699e-10	7.08862
Aldoc	R6 vs R5	0.0091633	2.21829	R6 vs R8	7.96387e-05	16.0711	R6 vs CD45	0.000153496	4.60735
Egr1	R6 vs R5	1.13722e-56	2.20832	R6 vs R8	8.34741e-53	2.12507	R6 vs CD45	1.92974e-133	6.75976
Lsr	R6 vs R5	8.96477e-10	2.20682	R6 vs R8	7.62943e-17	32.499	R6 vs CD45	9.61173e-09	2.06372
Ramp1	R6 vs R5	0.00253338	2.20535	R6 vs R8	2.40061e-06	7.30544	R6 vs CD45	0.000457335	2.67086
Bhlhe40	R6 vs R5	1.53433e-14	2.20387	R6 vs R8	7.35914e-21	2.89161	R6 vs CD45	1.88919e-29	4.67665
Cd24a	R6 vs R5	1.94952e-19	2.19574	R6 vs R8	1.51367e-40	20.6472	R6 vs CD45	5.26188e-44	6.13668
Map3k1	R6 vs R5	5.39486e-07	2.18826	R6 vs R8	8.66981e-14	4.85081	R6 vs CD45	6.05345e-14	4.99746
Prr15l	R6 vs R5	2.06751e-06	2.18566	R6 vs R8	7.6954e-12	24.9157	R6 vs CD45	2.91462e-13	5.77137
Epcam	R6 vs R5	6.41229e-23	2.17635	R6 vs R8	3.23837e-35	49.8329	R6 vs CD45	1.37639e-54	7.14612
Tgif1	R6 vs R5	9.58774e-08	2.17069	R6 vs R8	3.87726e-17	6.8538	R6 vs CD45	1.90596e-16	5.64535
Spp1	R6 vs R5	0	2.14248	R6 vs R8	0	54.5035	R6 vs CD45	0	7.34137
Sardh	R6 vs R5	0.00958645	2.12418	R6 vs R8	0.00696261	2.21787	R6 vs CD45	2.10138e-11	-3.4914
Hebp2	R6 vs R5	0.00513021	2.11849	R6 vs R8	1.80042e-05	20.5766	R6 vs CD45	7.01148e-06	6.40907
Cystm1	R6 vs R5	1.24806e-07	2.11621	R6 vs R8	1.20189e-16	17.507	R6 vs CD45	6.36401e-17	5.64902
Pik3ip1	R6 vs R5	9.53017e-05	2.11599	R6 vs R8	2.20929e-10	7.39519	R6 vs CD45	3.05284e-09	4.60766
Ttpa	R6 vs R5	0.00216569	2.11346	R6 vs R8	3.82562e-06	4.43832	R6 vs CD45	1.63688e-12	-3.07824
Syne2	R6 vs R5	4.13247e-05	2.09504	R6 vs R8	5.82179e-06	2.33748	R6 vs CD45	2.20972e-10	4.7799
Bhlhb9	R6 vs R5	0.00721338	2.09085	R6 vs R8	2.5852e-05	4.99564	R6 vs CD45	0.00013784	3.56917
Fam213a	R6 vs R5	2.01525e-06	2.0907	R6 vs R8	2.05631e-13	21.1424	R6 vs CD45	4.01598e-11	3.39432
Kcnn4	R6 vs R5	0.00144158	2.07505	R6 vs R8	2.76515e-07	16.2475	R6 vs CD45	1.28323e-06	4.27821
Lrrfip1	R6 vs R5	7.08619e-07	2.07092	R6 vs R8	2.3091e-09	2.5769	R6 vs CD45	4.89767e-10	2.74063
Casp12	R6 vs R5	4.34728e-06	2.06725	R6 vs R8	4.75092e-14	6.24124	R6 vs CD45	2.08092e-13	5.23229
Ptgr1	R6 vs R5	0.000303408	2.06029	R6 vs R8	2.46396e-09	6.38402	R6 vs CD45	1.06875e-06	3.09223
Pdzk1ip1	R6 vs R5	2.05535e-07	2.03824	R6 vs R8	8.66208e-15	30.1935	R6 vs CD45	7.25937e-18	6.00614
Cyr61	R6 vs R5	9.05864e-49	2.03394	R6 vs R8	3.14036e-123	19.4653	R6 vs CD45	6.73076e-129	16.2213
Bex1	R6 vs R5	0.00652766	2.01857	R6 vs R8	3.92579e-05	30.083	R6 vs CD45	3.8201e-06	6.85058
Tle1	R6 vs R5	0.000476295	-2.00053	R6 vs R8	2.13607e-09	-3.05802	R6 vs CD45	1.3295e-05	-2.32569
Rgl2	R6 vs R5	0.00296933	-2.00312	R6 vs R8	4.69467e-12	-4.32871	R6 vs CD45	0.000245941	-2.31193
Sumf1	R6 vs R5	0.00903989	-2.01126	R6 vs R8	3.65329e-08	-3.86382	R6 vs CD45	2.63401e-05	-2.90395
Sgpp1	R6 vs R5	7.29153e-06	-2.01646	R6 vs R8	9.2678e-73	-11.1322	R6 vs CD45	3.69025e-45	-6.89127
Mpp1	R6 vs R5	2.12409e-05	-2.02267	R6 vs R8	1.28328e-12	-3.03196	R6 vs CD45	8.57857e-06	-2.08301
Adipor1	R6 vs R5	3.8084e-14	-2.03057	R6 vs R8	7.35202e-45	-3.40459	R6 vs CD45	1.99357e-22	-2.42783
Ltbr	R6 vs R5	0.000103291	-2.03178	R6 vs R8	9.62794e-10	-2.88816	R6 vs CD45	1.26097e-07	-2.54072
Klc1	R6 vs R5	0.00548199	-2.0339	R6 vs R8	1.12651e-09	-4.13922	R6 vs CD45	0.0005367	-2.37235
Dgkz	R6 vs R5	0.00672695	-2.03401	R6 vs R8	8.04097e-18	-7.16643	R6 vs CD45	1.47172e-10	-4.56288
Cndp2	R6 vs R5	0.00920117	-2.04253	R6 vs R8	0.000391741	-2.55865	R6 vs CD45	0.00330146	-2.21513
Inpp5a	R6 vs R5	0.00029733	-2.06131	R6 vs R8	1.90248e-26	-6.52448	R6 vs CD45	1.04786e-12	-3.72993
Gusb	R6 vs R5	0.000634576	-2.06145	R6 vs R8	8.18458e-08	-2.94102	R6 vs CD45	1.06063e-05	-2.4763
Podxl	R6 vs R5	1.03602e-05	-2.06486	R6 vs R8	4.12875e-34	-5.91521	R6 vs CD45	3.45363e-19	-3.87845
Paqr4	R6 vs R5	0.00408606	-2.06976	R6 vs R8	7.86371e-07	-3.23919	R6 vs CD45	0.000435243	-2.39045
Arsa	R6 vs R5	0.00245849	-2.07265	R6 vs R8	1.47993e-06	-3.00038	R6 vs CD45	0.000202176	-2.39754
Lipa	R6 vs R5	0.000541179	-2.0766	R6 vs R8	4.10455e-14	-4.29091	R6 vs CD45	1.90105e-14	-4.36383
Gstm1	R6 vs R5	1.9205e-54	-2.08283	R6 vs R8	4.77454e-38	2.5764	R6 vs CD45	0	-6.88864
Naa60	R6 vs R5	0.000667162	-2.11722	R6 vs R8	1.94701e-06	-2.7452	R6 vs CD45	2.18498e-05	-2.49172
Il1r1	R6 vs R5	0.000740208	-2.12688	R6 vs R8	2.85199e-09	-3.46834	R6 vs CD45	0.00150507	-2.04306
Fbp1	R6 vs R5	0.00019724	-2.13662	R6 vs R8	0.00179446	2.77723	R6 vs CD45	6.36546e-41	-10.5913
Vopp1	R6 vs R5	0.00271352	-2.14734	R6 vs R8	9.56961e-08	-3.56433	R6 vs CD45	0.00143712	-2.24096
Tpp1	R6 vs R5	8.55894e-10	-2.14885	R6 vs R8	3.82498e-34	-4.061	R6 vs CD45	3.53543e-17	-2.75543
Zdhhc18	R6 vs R5	0.00536231	-2.1601	R6 vs R8	7.31539e-12	-5.49358	R6 vs CD45	2.55636e-07	-3.76543
Ptpn1	R6 vs R5	0.00133848	-2.16666	R6 vs R8	5.07318e-06	-2.87482	R6 vs CD45	0.000110427	-2.49092
Dusp7	R6 vs R5	0.00779741	-2.17847	R6 vs R8	9.2764e-11	-5.50783	R6 vs CD45	1.35235e-05	-3.32765
Apoh	R6 vs R5	0.000356416	-2.18345	R6 vs R8	0.00137663	3.34839	R6 vs CD45	2.44458e-26	-7.72599
Foxo1	R6 vs R5	0.000147654	-2.18716	R6 vs R8	9.19462e-10	-3.30037	R6 vs CD45	0.000138736	-2.19337
4931406P16Rik	R6 vs R5	2.18313e-06	-2.21646	R6 vs R8	4.20954e-36	-6.55184	R6 vs CD45	1.74799e-15	-3.51937
Osbpl9	R6 vs R5	5.1779e-08	-2.22987	R6 vs R8	8.45274e-18	-3.31916	R6 vs CD45	1.30566e-11	-2.64413
Numb	R6 vs R5	1.87397e-05	-2.24224	R6 vs R8	5.68178e-31	-6.9746	R6 vs CD45	1.74093e-16	-4.21316
Kpna2	R6 vs R5	3.07577e-05	-2.24411	R6 vs R8	4.9325e-05	-2.20224	R6 vs CD45	1.388e-06	-2.51095
Map3k3	R6 vs R5	0.00166025	-2.25287	R6 vs R8	1.59275e-13	-5.5955	R6 vs CD45	7.38373e-08	-3.68463
Rbfa	R6 vs R5	0.000191665	-2.25623	R6 vs R8	2.21139e-05	-2.4896	R6 vs CD45	0.0011294	-2.05626
Asap1	R6 vs R5	0.000544094	-2.25697	R6 vs R8	8.02275e-18	-6.15411	R6 vs CD45	5.47362e-08	-3.36401
Pros1	R6 vs R5	1.49648e-15	-2.26429	R6 vs R8	5.74988e-85	-6.05279	R6 vs CD45	7.53583e-44	-3.79072
Mesdc1	R6 vs R5	0.0055563	-2.26659	R6 vs R8	3.89938e-08	-4.4583	R6 vs CD45	4.9892e-05	-3.14186
Lyn	R6 vs R5	0.000102681	-2.27192	R6 vs R8	4.79816e-16	-4.80981	R6 vs CD45	2.464e-08	-3.09334
Ctsd	R6 vs R5	1.937e-31	-2.27699	R6 vs R8	5.87326e-38	-2.45587	R6 vs CD45	2.02994e-41	-2.5485
Slc39a8	R6 vs R5	0.000320758	-2.27942	R6 vs R8	2.42449e-30	-9.91224	R6 vs CD45	2.42049e-20	-6.63934
AW112010	R6 vs R5	6.602e-05	-2.2963	R6 vs R8	0.000702358	-2.05161	R6 vs CD45	0.000479518	-2.09212
Gosr2	R6 vs R5	5.59938e-06	-2.29902	R6 vs R8	5.28373e-21	-4.85767	R6 vs CD45	1.64172e-14	-3.7516
Stard8	R6 vs R5	0.00232069	-2.29909	R6 vs R8	4.46211e-31	-15.3477	R6 vs CD45	1.79047e-20	-9.27841
Pgm1	R6 vs R5	0.000421498	-2.30024	R6 vs R8	1.03489e-12	-4.701	R6 vs CD45	4.60003e-05	-2.57758
Ssh2	R6 vs R5	0.000943448	-2.30251	R6 vs R8	4.28784e-24	-9.42113	R6 vs CD45	3.17164e-11	-4.66725
Man2b1	R6 vs R5	2.74285e-06	-2.30596	R6 vs R8	9.4995e-38	-7.63711	R6 vs CD45	2.88865e-22	-4.88123
Rb1	R6 vs R5	0.000874032	-2.31247	R6 vs R8	3.29035e-12	-4.98402	R6 vs CD45	0.00011371	-2.60051
Crim1	R6 vs R5	1.50571e-06	-2.3558	R6 vs R8	2.18417e-13	-3.46625	R6 vs CD45	1.1658e-06	-2.37479
Ephb4	R6 vs R5	3.57186e-11	-2.36872	R6 vs R8	2.01523e-46	-5.47327	R6 vs CD45	9.11267e-35	-4.42703
Rac1	R6 vs R5	1.39436e-24	-2.36905	R6 vs R8	8.02791e-45	-3.12876	R6 vs CD45	2.03179e-18	-2.11842
Snap23	R6 vs R5	1.06063e-07	-2.37287	R6 vs R8	5.69233e-15	-3.3635	R6 vs CD45	6.39911e-06	-2.11048
Kctd10	R6 vs R5	5.08339e-09	-2.37514	R6 vs R8	1.72689e-26	-4.33755	R6 vs CD45	2.4703e-15	-3.09704
Lamp1	R6 vs R5	4.96279e-40	-2.37606	R6 vs R8	2.24573e-62	-2.888	R6 vs CD45	4.79997e-44	-2.47081
Ckap4	R6 vs R5	9.32532e-06	-2.39264	R6 vs R8	2.0836e-14	-4.09498	R6 vs CD45	1.65911e-07	-2.74684
Trp53i11	R6 vs R5	1.24772e-06	-2.39584	R6 vs R8	2.24089e-36	-7.60568	R6 vs CD45	6.48079e-20	-4.60066
Gstp1	R6 vs R5	2.0491e-38	-2.41146	R6 vs R8	2.49862e-15	2.26099	R6 vs CD45	3.05334e-72	-3.23728
Fgb	R6 vs R5	4.37413e-28	-2.42356	R6 vs R8	4.58202e-21	4.42066	R6 vs CD45	1.50608e-266	-11.8125
Plk2	R6 vs R5	5.13388e-22	-2.44183	R6 vs R8	5.69025e-124	-7.18963	R6 vs CD45	1.24379e-22	-2.47087
Pon2	R6 vs R5	7.94815e-06	-2.45948	R6 vs R8	3.74444e-06	-2.5298	R6 vs CD45	0.000194535	-2.15137
Dnajb11	R6 vs R5	1.05108e-08	-2.47379	R6 vs R8	4.33688e-08	-2.38984	R6 vs CD45	1.6852e-06	-2.16658
Tspan9	R6 vs R5	1.77018e-08	-2.50409	R6 vs R8	1.51584e-19	-4.02361	R6 vs CD45	3.68814e-15	-3.42644
Cyth3	R6 vs R5	0.00241592	-2.5251	R6 vs R8	2.0021e-14	-8.12852	R6 vs CD45	1.19774e-10	-6.03117
Map7d1	R6 vs R5	1.04163e-06	-2.53916	R6 vs R8	6.18847e-17	-4.46102	R6 vs CD45	6.17592e-12	-3.52253
Tacc1	R6 vs R5	1.07396e-10	-2.55014	R6 vs R8	4.83329e-42	-6.0659	R6 vs CD45	1.50805e-26	-4.28696
Enpep	R6 vs R5	0.000820586	-2.55753	R6 vs R8	5.17977e-28	-14.8553	R6 vs CD45	9.86825e-17	-8.12615
Man1c1	R6 vs R5	0.00284917	-2.55948	R6 vs R8	4.24255e-14	-8.44754	R6 vs CD45	1.27082e-10	-6.34809
Arpc3	R6 vs R5	4.40385e-10	-2.56194	R6 vs R8	1.10509e-13	-2.99536	R6 vs CD45	2.73123e-06	-2.07526
Sema3f	R6 vs R5	4.39798e-07	-2.57134	R6 vs R8	1.55235e-18	-4.64951	R6 vs CD45	7.6916e-14	-3.79372
Impdh1	R6 vs R5	0.00128881	-2.57891	R6 vs R8	1.00846e-11	-6.24446	R6 vs CD45	1.55197e-07	-4.28791
Tor3a	R6 vs R5	3.9258e-06	-2.5913	R6 vs R8	1.53766e-13	-4.21791	R6 vs CD45	1.4549e-07	-2.90997
Ppp1r12c	R6 vs R5	2.15138e-05	-2.61265	R6 vs R8	2.66342e-16	-5.53163	R6 vs CD45	9.14575e-08	-3.23825
Ccnd3	R6 vs R5	2.5741e-08	-2.62563	R6 vs R8	6.23243e-13	-3.35216	R6 vs CD45	5.60856e-09	-2.73176
Ccdc71l	R6 vs R5	0.00790117	-2.66551	R6 vs R8	5.14778e-05	-4.13727	R6 vs CD45	0.00225979	-3.02975
Dennd3	R6 vs R5	0.00348808	-2.67879	R6 vs R8	8.03284e-13	-8.80499	R6 vs CD45	7.91273e-07	-4.77371
Tnfsf10	R6 vs R5	0.000127081	-2.69708	R6 vs R8	4.41869e-21	-8.99622	R6 vs CD45	4.30126e-11	-4.94694
Tifa	R6 vs R5	0.00174884	-2.70071	R6 vs R8	2.85609e-08	-5.17616	R6 vs CD45	8.08752e-05	-3.37684
Tprgl	R6 vs R5	4.753e-17	-2.71332	R6 vs R8	8.77146e-22	-3.07277	R6 vs CD45	7.77232e-10	-2.13322
Sgms1	R6 vs R5	7.65242e-07	-2.71896	R6 vs R8	2.41385e-14	-4.32343	R6 vs CD45	2.54422e-06	-2.60487
Rbp4	R6 vs R5	2.06723e-27	-2.72262	R6 vs R8	1.2337e-15	4.25639	R6 vs CD45	2.13552e-122	-7.27028
Apcs	R6 vs R5	3.47601e-05	-2.72263	R6 vs R8	0.00144714	5.07239	R6 vs CD45	6.49045e-24	-9.02137
Jak1	R6 vs R5	4.07133e-26	-2.73792	R6 vs R8	1.61272e-168	-10.6329	R6 vs CD45	1.3987e-100	-6.46944
Myzap	R6 vs R5	5.48927e-06	-2.74281	R6 vs R8	9.47512e-12	-4.22179	R6 vs CD45	0.000859852	-2.15216
Sipa1	R6 vs R5	6.77914e-05	-2.75183	R6 vs R8	6.71426e-24	-9.9878	R6 vs CD45	1.1693e-18	-7.69084
Ralb	R6 vs R5	1.95631e-17	-2.75585	R6 vs R8	8.25575e-30	-3.69404	R6 vs CD45	1.4231e-11	-2.28788
Shkbp1	R6 vs R5	0.00113207	-2.75693	R6 vs R8	3.27554e-07	-4.51027	R6 vs CD45	0.00112621	-2.75805
Got1	R6 vs R5	0.00217193	-2.77773	R6 vs R8	3.06766e-05	-3.81259	R6 vs CD45	3.05516e-09	-6.20684
Arhgap23	R6 vs R5	0.000136455	-2.7818	R6 vs R8	3.46442e-32	-16.4289	R6 vs CD45	1.62321e-22	-10.4946
Fam124a	R6 vs R5	1.16101e-06	-2.78432	R6 vs R8	9.12613e-21	-6.17312	R6 vs CD45	2.99184e-10	-3.61722
Snx5	R6 vs R5	1.24155e-13	-2.78681	R6 vs R8	1.19364e-38	-5.36699	R6 vs CD45	3.75704e-17	-3.14738
Dpp4	R6 vs R5	1.78106e-14	-2.79087	R6 vs R8	1.0212e-107	-13.8142	R6 vs CD45	1.65605e-67	-8.27117
Oaz2	R6 vs R5	3.55904e-14	-2.7923	R6 vs R8	4.39008e-17	-3.07943	R6 vs CD45	2.67611e-07	-2.07205
Gnpda1	R6 vs R5	4.34823e-05	-2.84282	R6 vs R8	3.31013e-16	-6.82852	R6 vs CD45	2.2874e-09	-4.2993
Fam174a	R6 vs R5	5.73218e-05	-2.85412	R6 vs R8	0.000404362	-2.55011	R6 vs CD45	0.00704342	-2.08588
Piezo1	R6 vs R5	0.00144448	-2.8581	R6 vs R8	3.73829e-10	-6.72119	R6 vs CD45	6.54014e-07	-4.72849
Mtch1	R6 vs R5	2.46311e-19	-2.86728	R6 vs R8	6.42163e-25	-3.28077	R6 vs CD45	2.43643e-11	-2.2472
Ybx3	R6 vs R5	4.28613e-13	-2.87846	R6 vs R8	1.43914e-09	-2.46399	R6 vs CD45	4.62081e-06	-2.02172
Mcm3	R6 vs R5	0.00197727	-2.88106	R6 vs R8	1.82324e-10	-7.40325	R6 vs CD45	1.89127e-07	-5.32942
Chst14	R6 vs R5	8.36088e-05	-2.88312	R6 vs R8	1.03722e-07	-3.97659	R6 vs CD45	0.00025385	-2.70007
Smad6	R6 vs R5	3.12701e-11	-2.89582	R6 vs R8	4.94873e-27	-5.08454	R6 vs CD45	9.49704e-14	-3.24174
Rcn1	R6 vs R5	9.98828e-18	-2.89862	R6 vs R8	3.92915e-32	-4.09174	R6 vs CD45	1.83237e-11	-2.35852
Lgals3bp	R6 vs R5	2.12835e-29	-2.90259	R6 vs R8	3.79566e-29	-2.89025	R6 vs CD45	1.37688e-17	-2.3036
Cdr2l	R6 vs R5	0.000168231	-2.90524	R6 vs R8	2.26453e-14	-7.31745	R6 vs CD45	3.07789e-11	-5.80413
Snx2	R6 vs R5	7.23237e-16	-2.91255	R6 vs R8	3.9095e-29	-4.16534	R6 vs CD45	9.34028e-10	-2.31082
Palm2Akap2	R6 vs R5	0.00369799	-2.91867	R6 vs R8	1.54851e-18	-17.7461	R6 vs CD45	8.11144e-12	-9.82941
Rnf115	R6 vs R5	5.43202e-09	-2.93055	R6 vs R8	1.25266e-09	-3.04651	R6 vs CD45	6.90477e-05	-2.15215
Tmem9b	R6 vs R5	5.51447e-12	-2.93874	R6 vs R8	1.88181e-14	-3.26328	R6 vs CD45	6.5898e-07	-2.24314
Ostm1	R6 vs R5	0.000523163	-2.9437	R6 vs R8	1.39043e-11	-6.98367	R6 vs CD45	4.42831e-07	-4.48909
Nde1	R6 vs R5	8.72875e-07	-2.97955	R6 vs R8	1.73649e-13	-4.74572	R6 vs CD45	9.50007e-06	-2.70578
Hpgd	R6 vs R5	1.79848e-12	-2.98224	R6 vs R8	6.56745e-13	-3.03916	R6 vs CD45	4.50541e-08	-2.39528
Tnfrsf1a	R6 vs R5	7.34021e-16	-2.98848	R6 vs R8	5.54793e-37	-5.11737	R6 vs CD45	5.80141e-23	-3.69504
Pitpna	R6 vs R5	1.33235e-20	-3.0408	R6 vs R8	3.97407e-38	-4.40535	R6 vs CD45	2.68411e-18	-2.85973
Inhbb	R6 vs R5	1.07221e-08	-3.0411	R6 vs R8	2.53065e-17	-4.80706	R6 vs CD45	1.26771e-07	-2.82175
Kctd12	R6 vs R5	0.00802534	-3.04904	R6 vs R8	9.48273e-07	-6.79435	R6 vs CD45	0.00127088	-3.75578
Casp8	R6 vs R5	8.74106e-09	-3.05306	R6 vs R8	9.12076e-10	-3.25136	R6 vs CD45	0.000124675	-2.18165
Spats2	R6 vs R5	6.49487e-09	-3.06349	R6 vs R8	2.15891e-15	-4.36277	R6 vs CD45	2.84569e-06	-2.5256
Ybx1	R6 vs R5	2.34782e-17	-3.07023	R6 vs R8	9.58399e-14	-2.72096	R6 vs CD45	1.75933e-09	-2.29133
Rapgef1	R6 vs R5	0.000252897	-3.08167	R6 vs R8	8.84904e-10	-5.88144	R6 vs CD45	6.09861e-05	-3.38516
2014-09-11	R6 vs R5	1.29713e-09	-3.1016	R6 vs R8	1.32625e-22	-5.60218	R6 vs CD45	1.73977e-14	-4.0162
Rap1a	R6 vs R5	1.604e-13	-3.11641	R6 vs R8	9.8446e-16	-3.40168	R6 vs CD45	3.6948e-07	-2.26618
Chmp6	R6 vs R5	9.73748e-06	-3.13134	R6 vs R8	0.00260555	-2.25415	R6 vs CD45	0.00116286	-2.3853
Triobp	R6 vs R5	1.20339e-07	-3.13346	R6 vs R8	2.53501e-08	-3.30239	R6 vs CD45	6.60286e-05	-2.43589
Tex2	R6 vs R5	9.54656e-06	-3.13437	R6 vs R8	2.4526e-22	-9.89738	R6 vs CD45	7.6028e-17	-7.36421
Dennd4c	R6 vs R5	4.88399e-11	-3.14615	R6 vs R8	9.2572e-13	-3.42986	R6 vs CD45	2.64578e-05	-2.16326
Tnfaip8l1	R6 vs R5	7.32284e-06	-3.1484	R6 vs R8	7.12753e-05	-2.80348	R6 vs CD45	0.00372813	-2.18227
Prkcq	R6 vs R5	0.00272438	-3.18752	R6 vs R8	7.24859e-11	-10.0317	R6 vs CD45	2.7345e-05	-4.74657
Col4a2	R6 vs R5	4.37967e-13	-3.18941	R6 vs R8	5.66748e-62	-11.2801	R6 vs CD45	1.6621e-47	-8.49447
Mapre2	R6 vs R5	3.82117e-05	-3.21237	R6 vs R8	7.43453e-10	-5.2697	R6 vs CD45	2.94587e-05	-3.26032
Abhd17a	R6 vs R5	6.96538e-09	-3.22167	R6 vs R8	1.29611e-05	-2.48708	R6 vs CD45	1.27943e-06	-2.71694
Hmga1	R6 vs R5	0.000124793	-3.23682	R6 vs R8	0.00193627	-2.64758	R6 vs CD45	3.53338e-05	-3.50694
Sorbs3	R6 vs R5	4.25486e-20	-3.25124	R6 vs R8	2.28572e-30	-4.18582	R6 vs CD45	1.36799e-13	-2.65139
Marveld1	R6 vs R5	1.17536e-06	-3.25207	R6 vs R8	8.95385e-11	-4.56847	R6 vs CD45	1.34645e-08	-3.86661
Ifngr2	R6 vs R5	1.17113e-09	-3.25805	R6 vs R8	7.1894e-10	-3.30148	R6 vs CD45	4.68693e-06	-2.50792
Dtnbp1	R6 vs R5	7.61255e-06	-3.26615	R6 vs R8	0.00070634	-2.52444	R6 vs CD45	0.00161567	-2.3849
Pip4k2a	R6 vs R5	0.00145406	-3.27799	R6 vs R8	8.71083e-12	-10.319	R6 vs CD45	2.84517e-07	-6.09792
Kras	R6 vs R5	1.423e-08	-3.28901	R6 vs R8	5.9475e-08	-3.14027	R6 vs CD45	0.00064085	-2.13891
Tmem51	R6 vs R5	8.46678e-11	-3.29164	R6 vs R8	4.16203e-07	-2.60377	R6 vs CD45	0.00013114	-2.10899
Rcan1	R6 vs R5	6.04442e-08	-3.30508	R6 vs R8	1.59255e-14	-5.07678	R6 vs CD45	5.4241e-09	-3.58128
Sepp1	R6 vs R5	2.66682e-214	-3.31421	R6 vs R8	0	-9.11013	R6 vs CD45	0	-6.21926
P4ha1	R6 vs R5	5.00726e-05	-3.31557	R6 vs R8	3.7096e-09	-5.29033	R6 vs CD45	4.43076e-05	-3.34018
Hprt	R6 vs R5	1.34367e-12	-3.32438	R6 vs R8	2.17151e-06	-2.32039	R6 vs CD45	0.000124142	-2.00913
Slc1a5	R6 vs R5	0.00156113	-3.33956	R6 vs R8	2.47639e-05	-4.72291	R6 vs CD45	0.00404272	-3.03054
Stx2	R6 vs R5	4.84444e-05	-3.34498	R6 vs R8	2.38443e-20	-12.2682	R6 vs CD45	2.70194e-12	-7.02139
Itpkb	R6 vs R5	0.00252154	-3.38788	R6 vs R8	7.02463e-07	-6.61429	R6 vs CD45	0.00635151	-3.05286
Ldha	R6 vs R5	1.17302e-38	-3.3884	R6 vs R8	2.85125e-13	-2.08021	R6 vs CD45	4.1141e-34	-3.16436
Timp3	R6 vs R5	1.02678e-57	-3.39489	R6 vs R8	3.50153e-77	-4.03069	R6 vs CD45	2.28331e-34	-2.62129
Degs1	R6 vs R5	1.02898e-39	-3.40033	R6 vs R8	1.53437e-46	-3.72881	R6 vs CD45	1.14584e-16	-2.25303
Gpr146	R6 vs R5	8.76396e-07	-3.46845	R6 vs R8	1.12762e-16	-7.18439	R6 vs CD45	1.12521e-10	-4.84701
Peak1	R6 vs R5	4.69026e-07	-3.48498	R6 vs R8	3.80301e-19	-7.94665	R6 vs CD45	1.40172e-06	-3.32618
Sh2b3	R6 vs R5	1.26111e-05	-3.51075	R6 vs R8	6.93328e-18	-9.91386	R6 vs CD45	2.17916e-11	-6.23117
Hs3st3b1	R6 vs R5	0.00244074	-3.51782	R6 vs R8	1.83884e-19	-28.8412	R6 vs CD45	1.45641e-16	-22.0529
Cfh	R6 vs R5	2.64084e-19	-3.52023	R6 vs R8	4.23873e-31	-4.8332	R6 vs CD45	4.88843e-63	-8.90321
Plxna2	R6 vs R5	0.000113832	-3.522	R6 vs R8	7.45604e-18	-13.0882	R6 vs CD45	2.22395e-09	-6.37398
Ehd1	R6 vs R5	1.2005e-08	-3.53241	R6 vs R8	1.19776e-07	-3.26327	R6 vs CD45	3.24462e-06	-2.87553
Snx21	R6 vs R5	6.86743e-07	-3.539	R6 vs R8	0.0005095	-2.5178	R6 vs CD45	0.00613222	-2.11214
Rbms1	R6 vs R5	1.60675e-20	-3.55523	R6 vs R8	1.87722e-25	-4.07277	R6 vs CD45	9.23446e-08	-2.17815
Lpar6	R6 vs R5	9.90624e-18	-3.55556	R6 vs R8	2.04177e-24	-4.38018	R6 vs CD45	4.42021e-07	-2.21454
Efnb2	R6 vs R5	1.39712e-06	-3.56226	R6 vs R8	1.61364e-16	-7.68985	R6 vs CD45	2.3385e-10	-5.02484
Clta	R6 vs R5	2.32109e-26	-3.56844	R6 vs R8	1.92308e-19	-3.00873	R6 vs CD45	4.71026e-14	-2.56192
Tnfaip1	R6 vs R5	9.4235e-26	-3.57752	R6 vs R8	6.26561e-59	-6.47915	R6 vs CD45	4.02991e-29	-3.85764
Gnai2	R6 vs R5	5.4191e-55	-3.58007	R6 vs R8	1.61907e-56	-3.63759	R6 vs CD45	1.7264e-27	-2.52522
Ccnyl1	R6 vs R5	0.00325193	-3.58645	R6 vs R8	6.03206e-06	-6.46377	R6 vs CD45	0.00500827	-3.40438
Limch1	R6 vs R5	0.000481432	-3.5875	R6 vs R8	2.90243e-08	-6.83493	R6 vs CD45	0.00063424	-3.50272
Lgals9	R6 vs R5	5.68193e-34	-3.59417	R6 vs R8	2.29135e-11	-2.1271	R6 vs CD45	1.42521e-12	-2.21316
Prex2	R6 vs R5	5.4386e-10	-3.60455	R6 vs R8	1.51087e-20	-6.23411	R6 vs CD45	3.46015e-05	-2.45459
Tspan12	R6 vs R5	1.94897e-16	-3.6214	R6 vs R8	7.67818e-11	-2.85003	R6 vs CD45	2.14145e-07	-2.35657
Rapgef5	R6 vs R5	0.000330599	-3.6245	R6 vs R8	4.75806e-14	-12.0759	R6 vs CD45	5.71728e-08	-6.38299
Tmem140	R6 vs R5	2.98534e-14	-3.63014	R6 vs R8	1.54358e-18	-4.32619	R6 vs CD45	1.84075e-08	-2.69084
H2afz	R6 vs R5	1.24928e-37	-3.63505	R6 vs R8	4.39598e-18	-2.49515	R6 vs CD45	2.17284e-11	-2.06806
Pea15a	R6 vs R5	8.32817e-35	-3.64952	R6 vs R8	1.5838e-40	-4.00908	R6 vs CD45	1.03949e-20	-2.75932
Mxra7	R6 vs R5	3.01279e-05	-3.65048	R6 vs R8	3.14642e-08	-5.25798	R6 vs CD45	0.000171435	-3.25812
Ece1	R6 vs R5	2.71439e-24	-3.66014	R6 vs R8	2.76204e-44	-5.55652	R6 vs CD45	1.75122e-35	-4.70291
Smtn	R6 vs R5	0.000147178	-3.6797	R6 vs R8	1.16939e-10	-8.00505	R6 vs CD45	2.27464e-07	-5.53748
Znrf1	R6 vs R5	1.92797e-09	-3.722	R6 vs R8	7.85328e-22	-7.31457	R6 vs CD45	8.43935e-12	-4.35824
Pitpnc1	R6 vs R5	1.9247e-08	-3.73247	R6 vs R8	6.38794e-25	-9.54682	R6 vs CD45	5.45755e-14	-5.48705
Rab27a	R6 vs R5	0.00459363	-3.78085	R6 vs R8	1.57196e-06	-8.33642	R6 vs CD45	0.00016814	-5.51057
2014-03-02	R6 vs R5	5.95877e-12	-3.80436	R6 vs R8	6.19967e-09	-3.16439	R6 vs CD45	1.74612e-06	-2.63818
Fam20a	R6 vs R5	4.95524e-06	-3.84538	R6 vs R8	3.17864e-07	-4.42536	R6 vs CD45	0.000410547	-2.93029
Olfm1	R6 vs R5	0.000102784	-3.8468	R6 vs R8	3.61858e-14	-11.4804	R6 vs CD45	1.02814e-08	-6.66985
Eif4ebp1	R6 vs R5	6.69633e-11	-3.85626	R6 vs R8	5.01336e-05	-2.42948	R6 vs CD45	2.59956e-06	-2.74924
Ubtd1	R6 vs R5	0.000897345	-3.86027	R6 vs R8	0.000333219	-4.24493	R6 vs CD45	0.00218734	-3.51979
St3gal1	R6 vs R5	2.22588e-05	-3.86906	R6 vs R8	0.000208163	-3.32941	R6 vs CD45	0.00577568	-2.52778
Ica1	R6 vs R5	3.63218e-07	-3.86926	R6 vs R8	1.63437e-09	-4.81311	R6 vs CD45	0.00112748	-2.49393
Itga1	R6 vs R5	2.34705e-07	-3.87521	R6 vs R8	3.07766e-27	-13.6906	R6 vs CD45	1.18203e-17	-8.29639
Gimap8	R6 vs R5	0.000476208	-3.88335	R6 vs R8	9.05827e-13	-13.0304	R6 vs CD45	8.87725e-06	-5.34548
Cnp	R6 vs R5	8.98193e-11	-3.89485	R6 vs R8	4.15064e-18	-5.79708	R6 vs CD45	1.71345e-10	-3.82504
Tuba1b	R6 vs R5	1.07473e-44	-3.94948	R6 vs R8	1.13051e-19	-2.55085	R6 vs CD45	1.00166e-15	-2.31612
Sh3glb1	R6 vs R5	1.29716e-16	-3.96168	R6 vs R8	9.0436e-17	-3.98658	R6 vs CD45	5.68731e-09	-2.74943
Kitl	R6 vs R5	2.4951e-06	-3.96696	R6 vs R8	2.4585e-06	-3.97004	R6 vs CD45	0.00315132	-2.49426
Lphn2	R6 vs R5	2.9318e-14	-3.9781	R6 vs R8	1.68002e-55	-14.0002	R6 vs CD45	9.10055e-35	-8.28831
Ptrf	R6 vs R5	1.54635e-12	-3.97869	R6 vs R8	1.47671e-07	-2.89839	R6 vs CD45	0.000200429	-2.18927
Fes	R6 vs R5	0.000951859	-3.98546	R6 vs R8	1.80891e-06	-6.77502	R6 vs CD45	0.000484924	-4.26431
Snx8	R6 vs R5	9.77754e-05	-4.02778	R6 vs R8	2.37403e-13	-11.5257	R6 vs CD45	1.27037e-08	-7.00678
Wars	R6 vs R5	3.64025e-12	-4.03626	R6 vs R8	1.24607e-15	-4.85033	R6 vs CD45	2.1714e-08	-3.17017
Jak3	R6 vs R5	5.33562e-05	-4.0533	R6 vs R8	1.37748e-21	-20.7345	R6 vs CD45	1.14063e-17	-15.4854
Tenc1	R6 vs R5	1.31908e-09	-4.06903	R6 vs R8	5.47094e-26	-9.91216	R6 vs CD45	3.69469e-17	-6.52268
Fut11	R6 vs R5	1.01209e-05	-4.07654	R6 vs R8	8.68193e-15	-10.1679	R6 vs CD45	2.35623e-10	-6.91537
Ifnar2	R6 vs R5	5.43707e-19	-4.07936	R6 vs R8	1.33946e-11	-3.01769	R6 vs CD45	1.21213e-07	-2.43372
Bnip2	R6 vs R5	5.07082e-18	-4.15783	R6 vs R8	3.55572e-24	-5.15113	R6 vs CD45	2.73896e-11	-3.10313
Nagpa	R6 vs R5	4.89148e-05	-4.16398	R6 vs R8	1.66163e-06	-5.20684	R6 vs CD45	5.70338e-05	-4.11795
Metrnl	R6 vs R5	0.000201844	-4.16718	R6 vs R8	8.87156e-05	-4.46156	R6 vs CD45	0.00473499	-3.06954
B4galt4	R6 vs R5	1.33485e-07	-4.18896	R6 vs R8	1.00252e-09	-5.10556	R6 vs CD45	0.000115063	-2.9686
Tubb5	R6 vs R5	1.60226e-31	-4.19606	R6 vs R8	2.33694e-19	-3.12723	R6 vs CD45	3.37398e-10	-2.29375
Mtus1	R6 vs R5	1.37731e-09	-4.20295	R6 vs R8	4.6049e-21	-8.35646	R6 vs CD45	1.29437e-14	-5.90196
1700025G04Rik	R6 vs R5	0.00102822	-4.20376	R6 vs R8	4.04777e-08	-9.65177	R6 vs CD45	0.000120157	-5.21105
Alox12	R6 vs R5	0.00955595	-4.21162	R6 vs R8	1.4932e-05	-9.66515	R6 vs CD45	0.00190408	-5.39756
Ipo11	R6 vs R5	4.85945e-10	-4.21481	R6 vs R8	9.49132e-10	-4.12506	R6 vs CD45	7.32998e-05	-2.63248
Meis1	R6 vs R5	9.14719e-05	-4.22899	R6 vs R8	4.72699e-07	-6.06259	R6 vs CD45	0.00135557	-3.35358
Lamtor1	R6 vs R5	2.65899e-11	-4.23533	R6 vs R8	1.84181e-05	-2.66097	R6 vs CD45	7.73755e-05	-2.4883
Abhd6	R6 vs R5	1.28069e-08	-4.2362	R6 vs R8	5.96311e-05	-2.89457	R6 vs CD45	0.000694846	-2.49932
Epb4.1l2	R6 vs R5	3.87922e-10	-4.31131	R6 vs R8	2.07932e-25	-9.96276	R6 vs CD45	4.97405e-13	-5.25111
Slc7a7	R6 vs R5	4.21703e-08	-4.31193	R6 vs R8	1.05777e-07	-4.14809	R6 vs CD45	0.00325053	-2.32832
Klhl5	R6 vs R5	1.95477e-07	-4.32828	R6 vs R8	2.19444e-18	-10.236	R6 vs CD45	4.92181e-11	-6.05399
Dll1	R6 vs R5	7.65156e-05	-4.3811	R6 vs R8	1.38961e-05	-4.97771	R6 vs CD45	0.00151263	-3.37758
Ier5	R6 vs R5	1.54375e-07	-4.38344	R6 vs R8	2.86573e-07	-4.26001	R6 vs CD45	0.00261418	-2.47516
Itm2b	R6 vs R5	0	-4.39383	R6 vs R8	1.02264e-236	-3.34461	R6 vs CD45	1.48663e-119	-2.43325
Dab2	R6 vs R5	1.88683e-26	-4.39929	R6 vs R8	3.14046e-106	-16.996	R6 vs CD45	1.63253e-58	-8.52311
Slco2a1	R6 vs R5	1.35071e-16	-4.41057	R6 vs R8	1.73419e-50	-12.4031	R6 vs CD45	1.17193e-30	-7.30742
Prkch	R6 vs R5	1.4181e-08	-4.42376	R6 vs R8	4.90394e-29	-15.3882	R6 vs CD45	1.89774e-18	-8.92235
Ppp1r2	R6 vs R5	5.92109e-22	-4.48209	R6 vs R8	3.49673e-28	-5.40723	R6 vs CD45	1.98232e-11	-2.97905
Soat1	R6 vs R5	0.0036556	-4.49067	R6 vs R8	3.07755e-07	-12.056	R6 vs CD45	7.2695e-05	-7.23006
Zbtb46	R6 vs R5	9.07857e-07	-4.49598	R6 vs R8	5.81906e-23	-16.6591	R6 vs CD45	3.15737e-15	-9.88397
Golga7	R6 vs R5	1.07628e-23	-4.51626	R6 vs R8	4.9162e-42	-7.18288	R6 vs CD45	1.96208e-21	-4.21124
Rfk	R6 vs R5	4.99825e-28	-4.524	R6 vs R8	1.96981e-33	-5.14874	R6 vs CD45	9.90611e-21	-3.70398
Ctsb	R6 vs R5	6.21033e-186	-4.53087	R6 vs R8	8.05549e-249	-5.59197	R6 vs CD45	1.80049e-203	-4.82119
Pola2	R6 vs R5	4.61664e-05	-4.55934	R6 vs R8	1.44741e-06	-5.80818	R6 vs CD45	0.00282447	-3.17354
Slc35b1	R6 vs R5	5.31348e-09	-4.5619	R6 vs R8	0.000545097	-2.60577	R6 vs CD45	0.00147071	-2.43399
Sdc3	R6 vs R5	2.14073e-05	-4.56695	R6 vs R8	3.92674e-18	-17.9526	R6 vs CD45	3.61653e-19	-19.5001
Nostrin	R6 vs R5	1.22969e-11	-4.57282	R6 vs R8	3.07628e-18	-6.67064	R6 vs CD45	2.76011e-09	-3.87644
Samhd1	R6 vs R5	1.1543e-06	-4.63247	R6 vs R8	2.6969e-07	-5.00602	R6 vs CD45	0.00213424	-2.78301
Rhog	R6 vs R5	8.12999e-10	-4.65375	R6 vs R8	4.64811e-08	-4.00432	R6 vs CD45	1.04081e-05	-3.15503
Fam43a	R6 vs R5	4.55192e-07	-4.66429	R6 vs R8	1.184e-19	-13.5232	R6 vs CD45	4.10894e-14	-9.08006
Phactr2	R6 vs R5	1.3038e-13	-4.67342	R6 vs R8	1.18046e-16	-5.48673	R6 vs CD45	1.74091e-05	-2.59903
Adarb1	R6 vs R5	0.00753691	-4.68952	R6 vs R8	3.18224e-08	-19.6323	R6 vs CD45	2.65571e-05	-10.0987
Ntn4	R6 vs R5	6.38336e-39	-4.71051	R6 vs R8	1.17606e-61	-6.78554	R6 vs CD45	1.13363e-55	-6.21563
Il6st	R6 vs R5	1.09708e-57	-4.72823	R6 vs R8	1.29886e-267	-23.4291	R6 vs CD45	2.31559e-192	-14.8623
Fez2	R6 vs R5	6.49948e-11	-4.76747	R6 vs R8	8.85301e-14	-5.78721	R6 vs CD45	1.13808e-08	-4.00427
Fmnl3	R6 vs R5	5.94898e-06	-4.83612	R6 vs R8	9.5798e-19	-17.7951	R6 vs CD45	2.5305e-13	-11.2411
Loxl2	R6 vs R5	0.00635639	-4.83781	R6 vs R8	3.07741e-07	-16.0337	R6 vs CD45	0.00059607	-6.90343
Pcolce	R6 vs R5	9.02501e-09	-4.85302	R6 vs R8	0.000263147	-2.8851	R6 vs CD45	0.00048588	-2.76867
Sparc	R6 vs R5	1.43866e-168	-4.85539	R6 vs R8	5.30335e-147	-4.42027	R6 vs CD45	2.42512e-78	-3.06706
Kti12	R6 vs R5	3.53544e-06	-4.8564	R6 vs R8	5.83298e-07	-5.40859	R6 vs CD45	0.00207504	-3.01278
Mfsd5	R6 vs R5	2.64828e-13	-4.85882	R6 vs R8	6.11236e-20	-6.86806	R6 vs CD45	3.94929e-11	-4.24522
Blvrb	R6 vs R5	7.33646e-11	-4.8774	R6 vs R8	4.10401e-05	-2.87287	R6 vs CD45	1.71213e-15	-6.63632
9530082P21Rik	R6 vs R5	6.86168e-09	-4.89739	R6 vs R8	1.3116e-11	-6.18714	R6 vs CD45	2.17234e-06	-3.78372
Rps6	R6 vs R5	5.3788e-135	-4.89937	R6 vs R8	2.4443e-50	-2.76887	R6 vs CD45	3.91111e-27	-2.14682
Ctsl	R6 vs R5	2.18048e-69	-4.91384	R6 vs R8	5.32494e-127	-8.12825	R6 vs CD45	2.70526e-95	-6.28684
Gbp7	R6 vs R5	2.82052e-10	-4.93375	R6 vs R8	2.77181e-14	-6.5806	R6 vs CD45	2.27047e-07	-3.82343
Calm1	R6 vs R5	3.45577e-119	-4.95941	R6 vs R8	2.8503e-68	-3.47696	R6 vs CD45	2.5067e-34	-2.48361
Lifr	R6 vs R5	4.12555e-30	-4.98142	R6 vs R8	6.86623e-105	-17.7375	R6 vs CD45	4.03589e-56	-8.5398
Plod1	R6 vs R5	1.15714e-13	-4.99947	R6 vs R8	3.17421e-40	-15.0972	R6 vs CD45	3.8833e-29	-10.2193
Arf2	R6 vs R5	2.19999e-10	-5.01834	R6 vs R8	5.41883e-09	-4.4714	R6 vs CD45	0.000344435	-2.65077
Tpst2	R6 vs R5	2.63735e-20	-5.06495	R6 vs R8	1.03728e-27	-6.5588	R6 vs CD45	2.22166e-15	-4.13194
Tgfb1	R6 vs R5	0.00556532	-5.0767	R6 vs R8	9.34086e-09	-23.1423	R6 vs CD45	2.16296e-07	-17.3911
Cyb5a	R6 vs R5	1.79676e-49	-5.08853	R6 vs R8	6.02441e-13	-2.37083	R6 vs CD45	6.17313e-47	-4.89508
Orai1	R6 vs R5	5.91092e-07	-5.09715	R6 vs R8	1.39643e-06	-4.85547	R6 vs CD45	7.6708e-05	-3.76747
Plekho2	R6 vs R5	0.000392416	-5.17635	R6 vs R8	8.2658e-16	-32.1673	R6 vs CD45	4.22549e-11	-17.7832
Igfbp7	R6 vs R5	2.95832e-311	-5.19348	R6 vs R8	0	-5.78459	R6 vs CD45	1.22091e-174	-3.57156
Dpagt1	R6 vs R5	4.17851e-12	-5.19649	R6 vs R8	5.35929e-15	-6.25525	R6 vs CD45	4.36986e-09	-4.15204
Hexa	R6 vs R5	1.25439e-12	-5.20692	R6 vs R8	1.68116e-19	-7.71873	R6 vs CD45	1.05664e-15	-6.28484
Chst12	R6 vs R5	3.30314e-05	-5.21951	R6 vs R8	0.000766885	-3.94855	R6 vs CD45	0.0059472	-3.1605
Prickle1	R6 vs R5	0.00102354	-5.25691	R6 vs R8	2.07553e-14	-36.2522	R6 vs CD45	4.10219e-10	-19.4663
Psen2	R6 vs R5	2.10088e-18	-5.2953	R6 vs R8	4.63913e-11	-3.65919	R6 vs CD45	3.41678e-12	-3.90525
Kcnk6	R6 vs R5	0.00778813	-5.31233	R6 vs R8	6.451e-08	-23.9644	R6 vs CD45	2.11305e-05	-12.7147
Sord	R6 vs R5	3.45043e-12	-5.33017	R6 vs R8	8.02572e-15	-6.32594	R6 vs CD45	8.33958e-37	-17.7313
F2r	R6 vs R5	1.6831e-33	-5.35803	R6 vs R8	1.35238e-93	-15.0233	R6 vs CD45	3.28747e-56	-8.45424
Gmfg	R6 vs R5	0.00255423	-5.36633	R6 vs R8	6.49839e-07	-13.9294	R6 vs CD45	3.3715e-05	-9.3119
S100a13	R6 vs R5	5.23187e-12	-5.37922	R6 vs R8	4.57045e-06	-3.23604	R6 vs CD45	0.00136844	-2.35305
Leprel2	R6 vs R5	1.49689e-05	-5.38572	R6 vs R8	0.000119348	-4.56056	R6 vs CD45	0.00637459	-3.07045
Snrk	R6 vs R5	2.19807e-24	-5.38781	R6 vs R8	3.37703e-68	-15.4072	R6 vs CD45	3.51933e-46	-9.7251
Cpne2	R6 vs R5	1.24847e-06	-5.42263	R6 vs R8	4.22052e-16	-14.7735	R6 vs CD45	2.62572e-09	-7.60839
Skap2	R6 vs R5	3.92603e-11	-5.44043	R6 vs R8	1.75302e-09	-4.75979	R6 vs CD45	4.27939e-06	-3.42548
Gbp4	R6 vs R5	3.28735e-14	-5.47528	R6 vs R8	1.04234e-16	-6.30407	R6 vs CD45	0.000209903	-2.47245
Dpysl3	R6 vs R5	4.98438e-07	-5.51003	R6 vs R8	2.48613e-13	-10.9009	R6 vs CD45	1.04182e-07	-6.01446
Ces2e	R6 vs R5	0.0030763	-5.52188	R6 vs R8	0.00204329	-5.88172	R6 vs CD45	2.97941e-07	-16.5016
Tgfbr2	R6 vs R5	4.61578e-22	-5.52237	R6 vs R8	2.75456e-46	-11.3254	R6 vs CD45	3.45191e-31	-7.49161
Msrb3	R6 vs R5	4.35756e-12	-5.5873	R6 vs R8	2.97061e-28	-13.645	R6 vs CD45	1.59515e-18	-8.38318
Agpat5	R6 vs R5	7.40994e-10	-5.64997	R6 vs R8	5.15419e-20	-11.8602	R6 vs CD45	1.90501e-13	-7.60189
Ceacam1	R6 vs R5	2.99482e-18	-5.66885	R6 vs R8	3.77789e-06	-2.7009	R6 vs CD45	0.000439563	-2.18019
Cxx1a	R6 vs R5	1.55475e-05	-5.69454	R6 vs R8	4.44326e-06	-6.26562	R6 vs CD45	0.00233565	-3.5893
Sh2d3c	R6 vs R5	1.18818e-07	-5.74048	R6 vs R8	2.91143e-16	-13.2359	R6 vs CD45	9.83405e-11	-8.07536
4930503L19Rik	R6 vs R5	0.00497322	-5.76033	R6 vs R8	8.03269e-06	-14.2615	R6 vs CD45	0.00399803	-5.98559
Zeb1	R6 vs R5	5.74951e-08	-5.78192	R6 vs R8	4.24829e-14	-10.5855	R6 vs CD45	2.14957e-06	-4.74402
Cmtm8	R6 vs R5	3.85194e-13	-5.80397	R6 vs R8	5.87101e-13	-5.73313	R6 vs CD45	3.59257e-07	-3.61867
Meis2	R6 vs R5	7.10477e-11	-5.80528	R6 vs R8	1.37948e-13	-7.15854	R6 vs CD45	0.000214334	-2.91257
Hyal2	R6 vs R5	3.82012e-34	-5.86429	R6 vs R8	4.69889e-29	-5.15701	R6 vs CD45	3.30722e-15	-3.33711
Hip1	R6 vs R5	3.28688e-05	-5.87396	R6 vs R8	1.89708e-14	-21.8998	R6 vs CD45	3.29335e-10	-13.0661
Ppp1r16b	R6 vs R5	1.05386e-05	-5.88517	R6 vs R8	3.05413e-09	-10.0928	R6 vs CD45	0.000267847	-4.47829
Akr1b8	R6 vs R5	8.8231e-09	-5.89925	R6 vs R8	3.33235e-16	-11.3482	R6 vs CD45	2.04197e-09	-6.30318
Ppp1r18	R6 vs R5	0.00256308	-5.90223	R6 vs R8	1.13483e-06	-15.3944	R6 vs CD45	5.51541e-05	-9.99828
Serinc3	R6 vs R5	3.90195e-148	-5.90492	R6 vs R8	2.30594e-208	-7.94239	R6 vs CD45	7.49463e-111	-4.75236
Ap2s1	R6 vs R5	1.37067e-17	-5.9082	R6 vs R8	3.04664e-14	-4.96331	R6 vs CD45	1.54464e-08	-3.44277
Sema6b	R6 vs R5	0.00055544	-5.93189	R6 vs R8	7.1161e-11	-23.9012	R6 vs CD45	9.17353e-10	-19.9527
Igfbp4	R6 vs R5	9.65117e-85	-5.95009	R6 vs R8	2.6755e-111	-7.53039	R6 vs CD45	1.04686e-87	-6.11951
Tspan4	R6 vs R5	1.66335e-24	-5.95395	R6 vs R8	1.84584e-12	-3.6181	R6 vs CD45	5.50065e-09	-2.97145
Hmox1	R6 vs R5	1.37867e-05	-5.97743	R6 vs R8	5.29007e-07	-7.61984	R6 vs CD45	2.86465e-07	-7.94866
Tmem106a	R6 vs R5	2.25981e-12	-6.04279	R6 vs R8	7.61312e-33	-18.3774	R6 vs CD45	5.75388e-22	-10.9164
Hspa12b	R6 vs R5	0.000289103	-6.11577	R6 vs R8	1.42965e-05	-8.38282	R6 vs CD45	0.000370503	-5.94301
Slc3a2	R6 vs R5	3.21502e-33	-6.13527	R6 vs R8	3.89606e-16	-3.62547	R6 vs CD45	3.93167e-07	-2.33684
Tcn2	R6 vs R5	8.19726e-52	-6.1575	R6 vs R8	1.63306e-103	-12.2187	R6 vs CD45	5.42602e-67	-7.73615
Rsad2	R6 vs R5	4.61806e-05	-6.16634	R6 vs R8	2.25484e-10	-15.0738	R6 vs CD45	3.2891e-06	-7.74696
Nt5c3	R6 vs R5	5.68719e-23	-6.1943	R6 vs R8	3.2343e-11	-3.61584	R6 vs CD45	1.27045e-05	-2.43253
Sdf2l1	R6 vs R5	1.58522e-08	-6.23363	R6 vs R8	2.58469e-05	-4.09745	R6 vs CD45	5.28001e-08	-5.8673
Adam15	R6 vs R5	3.27891e-18	-6.2355	R6 vs R8	4.16119e-15	-5.31607	R6 vs CD45	1.50699e-09	-3.77074
Rbp1	R6 vs R5	2.70266e-11	-6.27226	R6 vs R8	7.27412e-05	-3.20032	R6 vs CD45	0.000586075	-2.78886
Ostf1	R6 vs R5	4.37954e-27	-6.32634	R6 vs R8	1.38861e-22	-5.43214	R6 vs CD45	3.89569e-11	-3.31619
Cbfa2t3	R6 vs R5	3.1769e-09	-6.32785	R6 vs R8	1.47284e-07	-5.2589	R6 vs CD45	0.00538574	-2.58274
Mpo	R6 vs R5	8.52446e-06	-6.39066	R6 vs R8	3.21898e-28	-73.5524	R6 vs CD45	8.17861e-32	-96.792
Rnf145	R6 vs R5	4.02158e-08	-6.42186	R6 vs R8	4.51333e-19	-17.9816	R6 vs CD45	4.66411e-13	-10.8343
Epas1	R6 vs R5	1.31102e-21	-6.44261	R6 vs R8	2.71553e-26	-7.73974	R6 vs CD45	4.88581e-13	-4.29212
Cnr2	R6 vs R5	0.00378704	-6.47549	R6 vs R8	3.93639e-12	-66.5797	R6 vs CD45	2.17154e-09	-38.1095
Tnfsf12Tnfsf13	R6 vs R5	3.13697e-06	-6.56893	R6 vs R8	6.54065e-05	-5.1599	R6 vs CD45	0.00244459	-3.62381
Slfn5	R6 vs R5	0.000580729	-6.61557	R6 vs R8	1.59727e-09	-23.4299	R6 vs CD45	3.9328e-07	-14.6363
Cotl1	R6 vs R5	0.000902347	-6.65195	R6 vs R8	4.32482e-06	-12.6852	R6 vs CD45	0.000116624	-8.71741
Dock6	R6 vs R5	2.94145e-08	-6.6521	R6 vs R8	4.98977e-12	-10.0485	R6 vs CD45	6.83403e-06	-4.82996
Mapk12	R6 vs R5	3.66924e-07	-6.65855	R6 vs R8	2.51736e-09	-8.89406	R6 vs CD45	0.000243112	-4.14207
Fcgrt	R6 vs R5	4.21645e-58	-6.67595	R6 vs R8	2.97465e-91	-10.3635	R6 vs CD45	5.88183e-55	-6.36332
Crtap	R6 vs R5	1.97214e-17	-6.70978	R6 vs R8	1.5158e-10	-4.40472	R6 vs CD45	2.08198e-06	-3.12517
Itga8	R6 vs R5	0.00768181	-6.73366	R6 vs R8	2.69689e-12	-108.819	R6 vs CD45	2.86339e-10	-69.4075
Nt5dc2	R6 vs R5	0.000475226	-6.75091	R6 vs R8	0.00784505	-4.48041	R6 vs CD45	0.00428055	-4.94142
Dusp3	R6 vs R5	1.28884e-17	-6.76396	R6 vs R8	5.00838e-24	-9.23132	R6 vs CD45	1.00861e-12	-5.09462
Elane	R6 vs R5	0.00205928	-6.7781	R6 vs R8	9.01845e-12	-54.116	R6 vs CD45	3.13525e-13	-70.4918
Tspan18	R6 vs R5	2.72303e-07	-6.78581	R6 vs R8	1.09047e-15	-17.5592	R6 vs CD45	8.56191e-11	-10.5984
Sgcb	R6 vs R5	0.000565621	-6.80491	R6 vs R8	3.0548e-06	-12.4245	R6 vs CD45	0.000243109	-7.59429
Lgmn	R6 vs R5	9.26728e-26	-6.85047	R6 vs R8	5.05255e-61	-18.1919	R6 vs CD45	3.21269e-47	-13.0175
Trim30a	R6 vs R5	2.31338e-06	-6.86036	R6 vs R8	1.32716e-09	-11.1447	R6 vs CD45	6.93716e-05	-5.22661
Ets1	R6 vs R5	2.44938e-33	-6.89484	R6 vs R8	1.78104e-106	-28.4242	R6 vs CD45	2.73329e-70	-15.5425
Ifitm2	R6 vs R5	4.28763e-73	-6.90185	R6 vs R8	2.23833e-108	-10.1282	R6 vs CD45	2.23514e-76	-7.1783
Agpat4	R6 vs R5	2.87971e-05	-6.92354	R6 vs R8	0.000893167	-4.84461	R6 vs CD45	0.00430961	-3.97808
Tcf4	R6 vs R5	1.71147e-20	-7.02807	R6 vs R8	3.61785e-33	-11.6858	R6 vs CD45	2.4067e-16	-5.73757
Gbp2	R6 vs R5	1.3165e-14	-7.05521	R6 vs R8	1.74692e-05	-3.2128	R6 vs CD45	0.000322494	-2.71397
Pear1	R6 vs R5	3.29949e-07	-7.06241	R6 vs R8	1.17884e-13	-15.5346	R6 vs CD45	2.02961e-10	-10.8243
Gbp3	R6 vs R5	2.83275e-07	-7.10046	R6 vs R8	1.04317e-06	-6.5182	R6 vs CD45	0.000740887	-3.86852
Notch1	R6 vs R5	4.90248e-07	-7.13055	R6 vs R8	5.13062e-12	-13.6678	R6 vs CD45	4.20216e-06	-6.1387
Sdpr	R6 vs R5	2.56591e-70	-7.17243	R6 vs R8	1.43994e-48	-5.27377	R6 vs CD45	2.12824e-22	-3.19293
Sh3bp5	R6 vs R5	8.34991e-31	-7.17632	R6 vs R8	9.37581e-68	-17.5048	R6 vs CD45	4.03869e-33	-7.6858
Cd59a	R6 vs R5	1.83665e-53	-7.24167	R6 vs R8	4.10076e-25	-4.03064	R6 vs CD45	1.71383e-12	-2.70517
Chst2	R6 vs R5	0.000340308	-7.26891	R6 vs R8	7.22106e-14	-50.5848	R6 vs CD45	6.08592e-12	-37.2717
Ccdc85b	R6 vs R5	1.4816e-09	-7.30253	R6 vs R8	2.19614e-06	-4.95582	R6 vs CD45	0.000450281	-3.42123
Gsto1	R6 vs R5	3.22763e-09	-7.30715	R6 vs R8	0.00209597	-3.05488	R6 vs CD45	1.14601e-05	-4.59739
Prickle2	R6 vs R5	0.00054079	-7.32723	R6 vs R8	1.2063e-08	-23.1756	R6 vs CD45	4.26823e-06	-13.1389
Pkm	R6 vs R5	2.60615e-37	-7.34912	R6 vs R8	1.98818e-56	-11.2672	R6 vs CD45	7.55749e-43	-8.39983
Cd36	R6 vs R5	5.17244e-103	-7.43031	R6 vs R8	4.28385e-234	-18.795	R6 vs CD45	5.96272e-154	-11.1556
Serpinb1a	R6 vs R5	7.80562e-06	-7.49141	R6 vs R8	0.00869663	-3.51837	R6 vs CD45	0.000539882	-4.97481
Slc29a1	R6 vs R5	2.73791e-55	-7.52887	R6 vs R8	2.93741e-80	-11.024	R6 vs CD45	7.86185e-53	-7.21897
Ptp4a3	R6 vs R5	3.19698e-14	-7.54492	R6 vs R8	4.40795e-18	-9.74902	R6 vs CD45	1.89666e-11	-6.12068
Nrarp	R6 vs R5	2.05812e-07	-7.5694	R6 vs R8	2.78438e-07	-7.4217	R6 vs CD45	3.31325e-05	-5.25221
Rgs3	R6 vs R5	1.16502e-10	-7.62637	R6 vs R8	2.90547e-24	-21.7916	R6 vs CD45	1.63061e-17	-13.6785
Msn	R6 vs R5	1.44625e-36	-7.62696	R6 vs R8	1.6752e-86	-21.1782	R6 vs CD45	4.67343e-61	-13.2815
Gstm2	R6 vs R5	2.63007e-19	-7.63726	R6 vs R8	8.89966e-07	-3.29934	R6 vs CD45	3.16327e-31	-13.0262
Rgl1	R6 vs R5	1.29835e-06	-7.65142	R6 vs R8	2.15311e-20	-40.6262	R6 vs CD45	9.37652e-15	-22.8687
Ttc28	R6 vs R5	0.00114522	-7.65322	R6 vs R8	1.99428e-06	-17.7357	R6 vs CD45	9.6507e-05	-10.9885
Rasgrp3	R6 vs R5	8.13913e-12	-7.66788	R6 vs R8	3.5561e-35	-33.7937	R6 vs CD45	1.95762e-23	-17.707
Prcp	R6 vs R5	1.33899e-13	-7.83074	R6 vs R8	6.25059e-17	-9.93887	R6 vs CD45	8.0961e-13	-7.37111
Fkbp1a	R6 vs R5	1.16867e-115	-7.83275	R6 vs R8	3.88675e-68	-5.04362	R6 vs CD45	4.58759e-32	-3.1461
Lyz2	R6 vs R5	0.000405538	-7.83839	R6 vs R8	8.3415e-07	-16.1818	R6 vs CD45	6.51142e-13	-53.4607
Slc9a9	R6 vs R5	0.000764081	-7.87405	R6 vs R8	1.41627e-10	-42.446	R6 vs CD45	1.62374e-07	-22.0482
Cd84	R6 vs R5	1.99183e-09	-7.9146	R6 vs R8	9.4378e-17	-16.1736	R6 vs CD45	3.16869e-10	-8.66122
Zeb2	R6 vs R5	2.50262e-05	-7.94504	R6 vs R8	7.85119e-12	-25.3494	R6 vs CD45	5.12567e-08	-13.6695
Heg1	R6 vs R5	1.19216e-32	-7.97914	R6 vs R8	2.46307e-46	-11.6002	R6 vs CD45	3.87662e-22	-5.62479
Gnb4	R6 vs R5	0.000205385	-7.98663	R6 vs R8	1.21368e-08	-21.6527	R6 vs CD45	3.11401e-05	-10.0208
Nid1	R6 vs R5	1.29695e-14	-8.00665	R6 vs R8	2.03127e-37	-27.4731	R6 vs CD45	3.20338e-26	-16.1037
Rab3il1	R6 vs R5	9.69859e-07	-8.00691	R6 vs R8	2.1379e-14	-22.8085	R6 vs CD45	2.10012e-09	-12.1316
Irf8	R6 vs R5	0.000805686	-8.03144	R6 vs R8	9.41026e-10	-37.8979	R6 vs CD45	4.18015e-08	-26.446
Bgn	R6 vs R5	5.06917e-74	-8.17589	R6 vs R8	1.68385e-33	-4.29977	R6 vs CD45	1.23009e-26	-3.70959
Tgfbr3	R6 vs R5	3.30422e-08	-8.2136	R6 vs R8	2.45527e-27	-51.2485	R6 vs CD45	2.88263e-21	-31.8384
Inpp5d	R6 vs R5	0.00828179	-8.23091	R6 vs R8	7.90039e-06	-30.6474	R6 vs CD45	7.70348e-05	-21.1154
Gm9917	R6 vs R5	0.00119594	-8.26666	R6 vs R8	5.78555e-05	-13.0572	R6 vs CD45	0.000439867	-9.70968
Akr1b3	R6 vs R5	2.41818e-14	-8.26822	R6 vs R8	7.91801e-12	-6.79772	R6 vs CD45	1.43684e-08	-5.06725
C1qc	R6 vs R5	0.00873725	-8.3371	R6 vs R8	0.00410574	-9.97941	R6 vs CD45	6.52105e-06	-33.0294
Robo1	R6 vs R5	0.00707579	-8.3613	R6 vs R8	1.52981e-06	-37.6937	R6 vs CD45	2.93468e-05	-23.9964
Hfe	R6 vs R5	6.82476e-19	-8.40615	R6 vs R8	2.67605e-17	-7.68194	R6 vs CD45	7.11797e-12	-5.42571
Angpt2	R6 vs R5	0.00307072	-8.42203	R6 vs R8	3.74829e-05	-17.8623	R6 vs CD45	0.00114234	-10.1732
Kcnj8	R6 vs R5	0.00871551	-8.44668	R6 vs R8	5.90455e-06	-34.2864	R6 vs CD45	5.15363e-05	-24.0068
Armcx1	R6 vs R5	7.2493e-19	-8.48112	R6 vs R8	2.42616e-15	-6.89596	R6 vs CD45	9.007e-07	-3.55135
Tmem2	R6 vs R5	1.441e-40	-8.50646	R6 vs R8	2.15489e-94	-24.4221	R6 vs CD45	4.3134e-61	-13.416
1810011O10Rik	R6 vs R5	9.45932e-28	-8.74187	R6 vs R8	1.27488e-24	-7.74723	R6 vs CD45	1.72706e-05	-2.58975
Tspan15	R6 vs R5	5.69412e-12	-8.75322	R6 vs R8	2.72179e-21	-18.2396	R6 vs CD45	1.57158e-14	-10.9638
Armcx6	R6 vs R5	7.22817e-10	-8.79828	R6 vs R8	1.33384e-08	-7.55435	R6 vs CD45	9.61414e-05	-4.26046
Fam57a	R6 vs R5	3.48771e-07	-8.81487	R6 vs R8	4.36955e-08	-10.2025	R6 vs CD45	3.15149e-05	-6.15181
Dse	R6 vs R5	4.0542e-05	-8.83391	R6 vs R8	1.11973e-15	-58.3271	R6 vs CD45	5.81697e-12	-33.6048
Kit	R6 vs R5	2.96602e-05	-8.84715	R6 vs R8	5.17077e-23	-135.236	R6 vs CD45	1.74882e-17	-69.5048
Ctla2a	R6 vs R5	2.3682e-20	-8.89578	R6 vs R8	8.41738e-18	-7.74407	R6 vs CD45	2.5308e-05	-2.9775
Gm20659	R6 vs R5	1.95374e-05	-8.95806	R6 vs R8	3.38441e-06	-10.6588	R6 vs CD45	0.00132841	-5.47364
Slc12a5	R6 vs R5	0.00581158	-8.96466	R6 vs R8	5.77804e-05	-22.2141	R6 vs CD45	0.000337727	-16.2098
Kank3	R6 vs R5	3.30748e-08	-9.04464	R6 vs R8	4.1789e-15	-20.8977	R6 vs CD45	9.1111e-10	-11.2199
Cnn2	R6 vs R5	7.73753e-25	-9.04556	R6 vs R8	5.56363e-23	-8.34114	R6 vs CD45	3.90331e-14	-5.3319
Sema6d	R6 vs R5	9.16553e-05	-9.13792	R6 vs R8	5.04993e-10	-29.7966	R6 vs CD45	1.71103e-06	-14.2666
Zcchc24	R6 vs R5	2.5129e-06	-9.14985	R6 vs R8	1.83263e-17	-46.4504	R6 vs CD45	3.20805e-14	-31.2818
Pdia5	R6 vs R5	1.13073e-10	-9.17789	R6 vs R8	0.000225996	-3.86065	R6 vs CD45	2.75554e-05	-4.53591
Fam171a1	R6 vs R5	1.25691e-13	-9.25778	R6 vs R8	2.49376e-28	-24.8407	R6 vs CD45	4.48517e-21	-15.9703
Acvrl1	R6 vs R5	5.3092e-08	-9.27245	R6 vs R8	2.16019e-05	-5.9601	R6 vs CD45	8.85384e-05	-5.27366
Rnf157	R6 vs R5	0.00120763	-9.31739	R6 vs R8	7.24128e-07	-27.2611	R6 vs CD45	5.67105e-05	-15.2286
Ifitm3	R6 vs R5	5.28324e-153	-9.31789	R6 vs R8	7.8727e-41	-3.39981	R6 vs CD45	1.4743e-27	-2.77293
Itgb3	R6 vs R5	0.00221729	-9.31812	R6 vs R8	6.88052e-07	-32.9109	R6 vs CD45	1.07151e-05	-22.6162
9430020K01Rik	R6 vs R5	9.35168e-09	-9.3564	R6 vs R8	2.11671e-15	-20.2593	R6 vs CD45	1.04725e-10	-12.0424
Cmtm3	R6 vs R5	1.0061e-27	-9.44497	R6 vs R8	7.15505e-30	-10.2515	R6 vs CD45	6.07182e-17	-5.87235
Plekhg1	R6 vs R5	1.45984e-06	-9.45734	R6 vs R8	3.45075e-18	-49.2448	R6 vs CD45	9.12301e-13	-25.3025
Bst2	R6 vs R5	1.35137e-41	-9.52213	R6 vs R8	1.57401e-21	-5.20994	R6 vs CD45	3.03787e-18	-4.59381
Nav1	R6 vs R5	1.67224e-08	-9.5782	R6 vs R8	7.59629e-18	-28.1337	R6 vs CD45	8.95338e-10	-11.4121
Tfpi2	R6 vs R5	0.00037733	-9.66923	R6 vs R8	0.000480161	-9.31948	R6 vs CD45	0.00221703	-7.26134
Kctd12b	R6 vs R5	0.0050432	-9.73761	R6 vs R8	2.56552e-05	-27.4345	R6 vs CD45	0.00161188	-12.585
Fmo1	R6 vs R5	2.53043e-17	-9.754	R6 vs R8	5.8922e-17	-9.52167	R6 vs CD45	2.83416e-14	-7.90982
Stom	R6 vs R5	3.71138e-08	-9.83003	R6 vs R8	5.83662e-12	-16.5177	R6 vs CD45	4.85555e-12	-16.6815
Glul	R6 vs R5	1.24221e-33	-9.934	R6 vs R8	6.71047e-13	-4.24513	R6 vs CD45	2.72825e-14	-4.5759
Eva1b	R6 vs R5	5.00446e-15	-9.94651	R6 vs R8	2.5592e-15	-10.1708	R6 vs CD45	1.63868e-07	-4.97911
Reep1	R6 vs R5	0.00310974	-9.94707	R6 vs R8	4.03637e-06	-32.035	R6 vs CD45	0.0002766	-16.0511
Zmynd15	R6 vs R5	1.2223e-05	-10.0559	R6 vs R8	5.18045e-11	-28.8353	R6 vs CD45	2.84682e-07	-14.4625
Cdkn1c	R6 vs R5	8.26641e-11	-10.0698	R6 vs R8	2.40908e-07	-6.55466	R6 vs CD45	6.04117e-05	-4.49856
Galnt18	R6 vs R5	2.18366e-11	-10.1006	R6 vs R8	2.64436e-20	-22.4277	R6 vs CD45	2.18167e-13	-12.357
Flt4	R6 vs R5	3.65914e-14	-10.1665	R6 vs R8	1.46127e-57	-109.573	R6 vs CD45	9.32567e-46	-65.5058
Adm	R6 vs R5	0.00330408	-10.1872	R6 vs R8	0.000305508	-16.4994	R6 vs CD45	0.000769178	-13.819
Afap1l1	R6 vs R5	7.8187e-12	-10.1906	R6 vs R8	1.2708e-22	-25.3188	R6 vs CD45	3.98185e-16	-15.1931
Ltbp4	R6 vs R5	1.79569e-38	-10.2088	R6 vs R8	6.59754e-82	-28.1158	R6 vs CD45	1.60637e-65	-19.9933
Chst15	R6 vs R5	4.56343e-06	-10.237	R6 vs R8	4.34442e-17	-60.5696	R6 vs CD45	3.29457e-13	-35.7302
Sh2b2	R6 vs R5	0.0016629	-10.2698	R6 vs R8	4.50491e-06	-27.1714	R6 vs CD45	5.81797e-05	-18.5082
Nhsl2	R6 vs R5	0.00174198	-10.3214	R6 vs R8	2.08661e-05	-22.1268	R6 vs CD45	0.00320948	-9.11385
Il4ra	R6 vs R5	2.05069e-13	-10.3597	R6 vs R8	6.84304e-23	-21.4009	R6 vs CD45	1.34268e-20	-18.262
Trib2	R6 vs R5	0.00255383	-10.3773	R6 vs R8	4.26087e-05	-22.1736	R6 vs CD45	0.00083044	-13.0482
Tspan2	R6 vs R5	1.59183e-05	-10.4464	R6 vs R8	4.59617e-10	-27.016	R6 vs CD45	4.97878e-07	-14.8431
Adamts4	R6 vs R5	0.0024415	-10.4681	R6 vs R8	1.18062e-07	-52.3769	R6 vs CD45	7.54472e-06	-29.1208
Ifit3	R6 vs R5	1.14829e-14	-10.5075	R6 vs R8	3.26026e-13	-9.308	R6 vs CD45	9.37139e-07	-4.80193
Rab3b	R6 vs R5	0.00167798	-10.5768	R6 vs R8	4.94003e-06	-28.0794	R6 vs CD45	0.000323859	-14.4089
Rinl	R6 vs R5	0.00358315	-10.585	R6 vs R8	0.0014298	-12.9661	R6 vs CD45	0.00269385	-11.2922
Ehbp1l1	R6 vs R5	6.92967e-05	-10.6529	R6 vs R8	8.55617e-06	-13.7477	R6 vs CD45	3.39428e-05	-11.6554
Kcnb1	R6 vs R5	0.00691328	-10.6642	R6 vs R8	0.000164742	-25.0119	R6 vs CD45	0.00341521	-12.7723
Nrp1	R6 vs R5	3.53438e-47	-10.7539	R6 vs R8	9.30209e-117	-39.1109	R6 vs CD45	4.81975e-79	-20.8218
Slc9a3r2	R6 vs R5	6.39051e-63	-10.8423	R6 vs R8	6.46732e-50	-8.49066	R6 vs CD45	3.91081e-29	-5.279
Pcdh12	R6 vs R5	0.000480618	-10.8975	R6 vs R8	2.49008e-12	-100.368	R6 vs CD45	1.2324e-09	-55.3754
Lbp	R6 vs R5	2.87868e-19	-10.9051	R6 vs R8	2.71849e-06	-3.82794	R6 vs CD45	3.54391e-09	-5.17276
6430548M08Rik	R6 vs R5	0.00228809	-10.9078	R6 vs R8	4.63807e-08	-62.1939	R6 vs CD45	1.72475e-06	-37.8476
Csgalnact1	R6 vs R5	0.000998543	-10.9309	R6 vs R8	1.08903e-05	-22.7861	R6 vs CD45	0.000923184	-11.091
Renbp	R6 vs R5	5.99543e-09	-10.9405	R6 vs R8	6.52603e-09	-10.8826	R6 vs CD45	1.11337e-05	-6.4214
Rnf144a	R6 vs R5	4.52873e-05	-10.9734	R6 vs R8	1.46082e-11	-46.3909	R6 vs CD45	2.6837e-09	-29.9871
Dysf	R6 vs R5	0.000140886	-10.98	R6 vs R8	1.52218e-09	-39.9024	R6 vs CD45	2.45891e-07	-23.9116
Wipf1	R6 vs R5	0.00439521	-11.0326	R6 vs R8	8.72072e-05	-25.2516	R6 vs CD45	0.00267699	-12.4176
Abcg1	R6 vs R5	2.57937e-08	-11.0913	R6 vs R8	4.41736e-13	-21.4702	R6 vs CD45	3.72924e-09	-12.618
Pik3r3	R6 vs R5	0.000422996	-11.1301	R6 vs R8	9.96376e-06	-19.4183	R6 vs CD45	0.000404349	-11.2129
Ppap2b	R6 vs R5	2.76722e-96	-11.1376	R6 vs R8	1.34903e-159	-21.2551	R6 vs CD45	2.49857e-102	-11.937
Nes	R6 vs R5	0.00365194	-11.1807	R6 vs R8	1.34083e-05	-33.6192	R6 vs CD45	0.000182337	-21.0654
Efnb1	R6 vs R5	1.2521e-38	-11.2052	R6 vs R8	6.68596e-26	-7.37005	R6 vs CD45	1.59886e-17	-5.23686
Id4	R6 vs R5	7.29913e-05	-11.2633	R6 vs R8	8.24809e-10	-38.0771	R6 vs CD45	3.59786e-07	-21.0641
Tspan7	R6 vs R5	1.96849e-88	-11.305	R6 vs R8	3.29303e-97	-12.6138	R6 vs CD45	4.58748e-65	-8.19359
Epor	R6 vs R5	0.0087727	-11.3534	R6 vs R8	0.000476476	-23.7942	R6 vs CD45	0.0022169	-16.4521
Ifi203	R6 vs R5	2.87496e-09	-11.4961	R6 vs R8	2.68056e-14	-21.576	R6 vs CD45	0.00011161	-5.27075
Oat	R6 vs R5	2.59552e-13	-11.6012	R6 vs R8	2.59268e-09	-7.66081	R6 vs CD45	8.50691e-16	-14.5153
Hic1	R6 vs R5	0.00259929	-11.7296	R6 vs R8	1.71953e-07	-62.4916	R6 vs CD45	1.15355e-06	-47.3165
Slc24a5	R6 vs R5	0.000587774	-11.7576	R6 vs R8	0.000200949	-14.1275	R6 vs CD45	0.0069305	-7.26085
Gchfr	R6 vs R5	0.000919908	-11.7981	R6 vs R8	0.00269478	-9.537	R6 vs CD45	0.000162621	-16.0998
Gsdmd	R6 vs R5	9.33701e-07	-11.8724	R6 vs R8	3.86674e-06	-10.4053	R6 vs CD45	0.000594761	-6.02667
Il16	R6 vs R5	0.000191438	-11.8931	R6 vs R8	6.18821e-09	-42.458	R6 vs CD45	2.10387e-07	-28.9456
Nkd1	R6 vs R5	0.00387967	-11.9122	R6 vs R8	4.05516e-05	-31.0653	R6 vs CD45	0.000556401	-18.5466
Galnt15	R6 vs R5	0.000678642	-11.9317	R6 vs R8	3.19014e-06	-27.7392	R6 vs CD45	0.000259125	-14.1412
Arhgef15	R6 vs R5	2.03977e-08	-12.0772	R6 vs R8	6.36639e-21	-56.9	R6 vs CD45	2.85977e-15	-30.7419
Gm20400	R6 vs R5	4.52382e-05	-12.0813	R6 vs R8	1.14981e-05	-14.3471	R6 vs CD45	0.00181721	-7.07045
Tmem44	R6 vs R5	2.74421e-11	-12.1039	R6 vs R8	1.32289e-10	-11.1689	R6 vs CD45	9.94712e-07	-6.61266
Notch4	R6 vs R5	0.000203038	-12.128	R6 vs R8	2.78355e-09	-48.2841	R6 vs CD45	1.90715e-08	-39.4214
Esm1	R6 vs R5	0.000646363	-12.273	R6 vs R8	9.57416e-09	-59.7089	R6 vs CD45	4.83808e-07	-36.7821
Tmcc2	R6 vs R5	5.86406e-09	-12.308	R6 vs R8	2.37869e-21	-53.0984	R6 vs CD45	1.44068e-15	-29.0014
Fam26f	R6 vs R5	0.00741314	-12.4067	R6 vs R8	0.00116504	-20.2758	R6 vs CD45	0.00481318	-14.0137
Fam126a	R6 vs R5	0.00268255	-12.5017	R6 vs R8	3.14773e-06	-45.3769	R6 vs CD45	7.73255e-05	-26.073
Maf	R6 vs R5	4.33667e-21	-12.7514	R6 vs R8	3.40811e-35	-26.5858	R6 vs CD45	1.71889e-18	-10.8593
Elk3	R6 vs R5	2.50951e-36	-12.7806	R6 vs R8	5.39338e-48	-18.4298	R6 vs CD45	3.13716e-29	-9.92791
C1qtnf1	R6 vs R5	1.82715e-09	-12.8058	R6 vs R8	8.27937e-28	-89.1485	R6 vs CD45	6.46207e-23	-58.0224
Tnfrsf26	R6 vs R5	0.00215652	-12.9617	R6 vs R8	4.33586e-05	-28.4298	R6 vs CD45	0.000637297	-16.9143
Lepr	R6 vs R5	7.02997e-06	-12.9681	R6 vs R8	1.23457e-08	-24.3695	R6 vs CD45	2.84359e-06	-14.3149
Prex1	R6 vs R5	0.000261711	-12.996	R6 vs R8	4.30339e-07	-32.2904	R6 vs CD45	6.70975e-06	-22.5365
Dpysl2	R6 vs R5	6.85497e-13	-13.1414	R6 vs R8	2.98186e-09	-8.7176	R6 vs CD45	2.0908e-05	-5.00812
Gm8995	R6 vs R5	0.00120663	-13.1564	R6 vs R8	7.8244e-06	-32.5373	R6 vs CD45	0.00173652	-12.1833
Hgf	R6 vs R5	0.000737878	-13.162	R6 vs R8	2.04882e-10	-110.133	R6 vs CD45	1.55317e-08	-66.3424
Arhgap31	R6 vs R5	2.41541e-10	-13.1711	R6 vs R8	8.12063e-26	-63.84	R6 vs CD45	3.62389e-20	-38.7499
Pmp22	R6 vs R5	1.51649e-09	-13.1947	R6 vs R8	1.98108e-05	-6.58611	R6 vs CD45	0.000896904	-4.5283
Cdh4	R6 vs R5	1.66785e-09	-13.2328	R6 vs R8	3.06646e-09	-12.7268	R6 vs CD45	1.61019e-06	-8.16482
C5ar2	R6 vs R5	9.18303e-07	-13.6052	R6 vs R8	4.8987e-16	-66.4577	R6 vs CD45	1.29715e-12	-39.934
Tgfb1i1	R6 vs R5	1.5879e-11	-13.7351	R6 vs R8	6.15831e-08	-8.56189	R6 vs CD45	5.95555e-05	-5.18382
Grasp	R6 vs R5	3.91443e-08	-13.7705	R6 vs R8	3.43113e-09	-16.5208	R6 vs CD45	4.64655e-06	-9.22702
Upp1	R6 vs R5	1.01476e-21	-13.8437	R6 vs R8	8.01339e-10	-5.82698	R6 vs CD45	2.5782e-05	-3.53559
Pcdh17	R6 vs R5	2.19868e-06	-13.925	R6 vs R8	2.63235e-12	-44.7589	R6 vs CD45	4.26433e-08	-20.4042
Cxcl9	R6 vs R5	1.37764e-05	-13.9865	R6 vs R8	8.37448e-10	-38.2782	R6 vs CD45	5.06769e-06	-15.7661
Lhfpl2	R6 vs R5	7.47812e-09	-14.0312	R6 vs R8	5.92918e-25	-97.429	R6 vs CD45	5.37784e-19	-52.9209
Mertk	R6 vs R5	3.09126e-06	-14.0759	R6 vs R8	4.44483e-16	-87.9616	R6 vs CD45	3.98457e-12	-46.582
Fas	R6 vs R5	1.92202e-17	-14.2758	R6 vs R8	4.17503e-12	-9.09888	R6 vs CD45	1.53954e-07	-5.59974
2810025M15Rik	R6 vs R5	4.3724e-14	-14.3058	R6 vs R8	1.60212e-14	-14.9206	R6 vs CD45	4.61338e-09	-8.28021
Npr1	R6 vs R5	0.000747924	-14.3627	R6 vs R8	1.35873e-08	-78.8133	R6 vs CD45	8.22016e-07	-45.1118
Ttc7b	R6 vs R5	5.20523e-05	-14.3679	R6 vs R8	3.22541e-11	-70.5363	R6 vs CD45	6.87048e-09	-41.8411
Mcam	R6 vs R5	3.83905e-16	-14.538	R6 vs R8	4.73852e-16	-14.4261	R6 vs CD45	2.0114e-09	-7.59962
Akap12	R6 vs R5	1.4476e-09	-14.5431	R6 vs R8	1.09515e-22	-68.5061	R6 vs CD45	1.46931e-16	-36.0181
Ripk3	R6 vs R5	0.0014452	-14.5458	R6 vs R8	0.000547942	-17.9404	R6 vs CD45	0.00696037	-9.98733
Cnrip1	R6 vs R5	0.000308135	-14.8623	R6 vs R8	0.000135683	-17.1505	R6 vs CD45	0.00596748	-8.23248
Bcl6b	R6 vs R5	0.000450336	-14.8936	R6 vs R8	7.83308e-08	-56.683	R6 vs CD45	9.71554e-06	-28.5982
Rapgef3	R6 vs R5	0.000215416	-15.0487	R6 vs R8	5.05623e-08	-49.6657	R6 vs CD45	6.82397e-06	-25.8783
Atp1b3	R6 vs R5	2.26812e-42	-15.0501	R6 vs R8	4.71259e-35	-11.8852	R6 vs CD45	4.85684e-23	-7.56723
RP23-480D7.1	R6 vs R5	2.4505e-05	-15.1161	R6 vs R8	2.70385e-07	-26.2206	R6 vs CD45	0.000364397	-10.2558
Cd302	R6 vs R5	4.55349e-20	-15.3124	R6 vs R8	7.07947e-13	-8.8627	R6 vs CD45	4.52428e-18	-13.3155
Cxcl10	R6 vs R5	2.11428e-09	-15.3522	R6 vs R8	1.25071e-13	-28.0253	R6 vs CD45	0.00058704	-5.24581
Hecw2	R6 vs R5	7.89969e-05	-15.3726	R6 vs R8	1.94768e-09	-58.0164	R6 vs CD45	2.57961e-06	-24.9388
Sh3tc1	R6 vs R5	2.26553e-07	-15.5049	R6 vs R8	4.60422e-17	-76.5709	R6 vs CD45	4.97844e-14	-49.6647
Tbx2	R6 vs R5	0.000667276	-15.7063	R6 vs R8	1.10689e-08	-90.7865	R6 vs CD45	2.27975e-07	-60.033
Akap2	R6 vs R5	5.5348e-15	-16.0699	R6 vs R8	1.634e-18	-22.0942	R6 vs CD45	3.70131e-11	-10.8465
Dapk2	R6 vs R5	3.96001e-19	-16.2039	R6 vs R8	2.01621e-14	-11.1842	R6 vs CD45	3.25013e-08	-6.07264
Acer2	R6 vs R5	1.72037e-35	-16.2174	R6 vs R8	3.7576e-65	-42.588	R6 vs CD45	1.29672e-47	-24.9147
Tmem132e	R6 vs R5	6.81001e-05	-16.3559	R6 vs R8	1.75149e-12	-124.418	R6 vs CD45	1.99827e-10	-78.3224
Rnase4	R6 vs R5	8.75982e-20	-16.3996	R6 vs R8	1.73463e-06	-4.79712	R6 vs CD45	9.17923e-25	-22.9069
Cd38	R6 vs R5	9.78267e-44	-16.4209	R6 vs R8	1.92285e-78	-41.2292	R6 vs CD45	4.17034e-55	-22.8698
Gata2	R6 vs R5	0.00108192	-16.4267	R6 vs R8	2.0679e-05	-36.1746	R6 vs CD45	0.000123893	-25.8529
Plscr4	R6 vs R5	1.21387e-05	-16.5569	R6 vs R8	1.92338e-06	-20.836	R6 vs CD45	0.00165231	-7.99821
Sox7	R6 vs R5	2.88965e-05	-16.5826	R6 vs R8	3.33102e-09	-49.2161	R6 vs CD45	3.44342e-06	-22.0953
Nrp2	R6 vs R5	8.63918e-08	-16.8441	R6 vs R8	1.21743e-17	-82.2572	R6 vs CD45	9.89626e-14	-47.2214
Ap1s2	R6 vs R5	3.92307e-05	-16.8641	R6 vs R8	1.10032e-05	-20.2185	R6 vs CD45	0.000386423	-11.795
Hmha1	R6 vs R5	2.2725e-05	-16.9085	R6 vs R8	5.46711e-13	-109.96	R6 vs CD45	5.95573e-10	-57.4505
Klhl4	R6 vs R5	7.00066e-05	-16.9641	R6 vs R8	1.50299e-06	-29.5053	R6 vs CD45	5.22273e-05	-17.7567
Nrros	R6 vs R5	7.32149e-06	-17.2517	R6 vs R8	9.83445e-10	-45.3978	R6 vs CD45	6.65458e-08	-29.6734
Gm12505	R6 vs R5	7.48146e-05	-17.2756	R6 vs R8	1.50885e-05	-22.081	R6 vs CD45	0.00283127	-9.03287
Fkbp7	R6 vs R5	1.61883e-07	-17.7248	R6 vs R8	0.000181497	-8.29657	R6 vs CD45	0.00425492	-5.28321
Mnda	R6 vs R5	0.00142926	-17.7674	R6 vs R8	0.000484456	-22.8684	R6 vs CD45	0.00518195	-12.7898
Mfng	R6 vs R5	0.00113	-18.065	R6 vs R8	0.000367856	-23.2757	R6 vs CD45	0.00331227	-13.8896
Cenpa	R6 vs R5	1.77126e-10	-18.1871	R6 vs R8	4.23516e-07	-10.4213	R6 vs CD45	4.3186e-05	-6.93362
Amigo2	R6 vs R5	1.04113e-08	-18.3323	R6 vs R8	1.71341e-09	-21.1187	R6 vs CD45	5.82992e-06	-10.4601
Plxnd1	R6 vs R5	2.47555e-16	-18.3587	R6 vs R8	1.06804e-30	-55.6303	R6 vs CD45	6.96356e-22	-29.3835
Sp110	R6 vs R5	8.11328e-10	-18.45	R6 vs R8	1.76342e-06	-10.1266	R6 vs CD45	0.000433132	-5.81634
Lrrc8c	R6 vs R5	2.10331e-10	-18.5036	R6 vs R8	1.7998e-19	-58.6609	R6 vs CD45	8.2241e-14	-29.8365
Unc45b	R6 vs R5	0.000594426	-18.8616	R6 vs R8	1.42857e-05	-38.971	R6 vs CD45	0.000424848	-20.2639
Gng11	R6 vs R5	3.74474e-36	-19.0099	R6 vs R8	9.00673e-27	-12.7196	R6 vs CD45	1.9545e-16	-7.41045
Gm26809	R6 vs R5	3.37106e-290	-19.8758	R6 vs R8	1.18223e-313	-22.2372	R6 vs CD45	2.99705e-145	-8.73344
Emilin1	R6 vs R5	1.06295e-10	-20.1439	R6 vs R8	1.02521e-25	-119.003	R6 vs CD45	4.90001e-24	-100.778
Armcx4	R6 vs R5	5.35056e-08	-20.5395	R6 vs R8	3.07789e-14	-63.6615	R6 vs CD45	2.90194e-10	-32.2414
Enpp6	R6 vs R5	1.24628e-06	-20.6573	R6 vs R8	1.12969e-10	-53.0169	R6 vs CD45	7.87282e-08	-28.0395
Pecam1	R6 vs R5	2.65156e-30	-20.7533	R6 vs R8	6.41805e-48	-45.0709	R6 vs CD45	1.49518e-33	-24.2794
Exoc3l2	R6 vs R5	1.62998e-05	-20.842	R6 vs R8	2.83829e-10	-78.9382	R6 vs CD45	8.6295e-09	-54.4717
Sncaip	R6 vs R5	0.000190637	-20.8865	R6 vs R8	6.41789e-05	-25.5824	R6 vs CD45	0.00111298	-14.6081
Clec1b	R6 vs R5	1.1115e-06	-20.9653	R6 vs R8	8.64867e-11	-54.4194	R6 vs CD45	3.60719e-08	-30.4812
Hlx	R6 vs R5	0.000219759	-21.0961	R6 vs R8	3.47067e-07	-62.8809	R6 vs CD45	5.07507e-06	-41.3525
Rftn1	R6 vs R5	1.4842e-05	-21.1279	R6 vs R8	2.65004e-08	-47.8805	R6 vs CD45	2.68248e-06	-26.8466
Chst7	R6 vs R5	0.000175044	-21.2304	R6 vs R8	2.99374e-06	-42.9465	R6 vs CD45	1.78716e-05	-32.0217
Rasip1	R6 vs R5	3.2485e-17	-21.2735	R6 vs R8	3.46332e-33	-72.2836	R6 vs CD45	6.95696e-27	-46.6556
Bmp2	R6 vs R5	8.36342e-25	-21.2813	R6 vs R8	1.56645e-68	-164.364	R6 vs CD45	1.0689e-51	-83.4047
Cdc42ep2	R6 vs R5	9.07584e-13	-21.3483	R6 vs R8	6.59089e-13	-21.7269	R6 vs CD45	3.31475e-09	-13.0673
Klf2	R6 vs R5	1.91892e-58	-21.6578	R6 vs R8	2.95943e-49	-16.9744	R6 vs CD45	3.03842e-30	-9.40801
Gvin1	R6 vs R5	2.2521e-13	-21.8083	R6 vs R8	1.02218e-16	-31.9894	R6 vs CD45	8.86569e-11	-15.6327
Tfpi	R6 vs R5	6.26496e-19	-21.8126	R6 vs R8	1.15304e-33	-62.4735	R6 vs CD45	1.34461e-23	-31.4835
Stab2	R6 vs R5	1.49612e-29	-21.9005	R6 vs R8	2.17801e-91	-229.665	R6 vs CD45	7.02625e-74	-131.992
Gpr182	R6 vs R5	5.16398e-66	-22.0046	R6 vs R8	1.59244e-106	-49.5333	R6 vs CD45	6.0309e-80	-29.717
Mylip	R6 vs R5	5.43831e-07	-22.026	R6 vs R8	6.27306e-13	-79.0793	R6 vs CD45	8.17013e-10	-42.5512
Pde2a	R6 vs R5	4.94503e-15	-22.1347	R6 vs R8	2.87798e-40	-173.628	R6 vs CD45	1.24616e-31	-94.9319
Kdr	R6 vs R5	4.29422e-26	-22.286	R6 vs R8	1.03472e-79	-232.366	R6 vs CD45	5.83722e-62	-120.967
AI607873	R6 vs R5	1.05017e-05	-22.4148	R6 vs R8	3.1698e-09	-61.7087	R6 vs CD45	6.3617e-07	-32.8021
Gm20431	R6 vs R5	0.000331984	-22.6118	R6 vs R8	0.000588069	-19.9813	R6 vs CD45	0.000388434	-21.8661
Tmem189	R6 vs R5	8.53992e-05	-22.7606	R6 vs R8	5.76777e-05	-24.4048	R6 vs CD45	0.000118365	-21.4544
Plxnc1	R6 vs R5	2.18032e-15	-22.8796	R6 vs R8	3.44725e-41	-182.89	R6 vs CD45	3.88952e-33	-105.236
Cebpd	R6 vs R5	7.50442e-23	-22.891	R6 vs R8	1.63181e-09	-7.39418	R6 vs CD45	1.50816e-05	-4.44285
Igsf23	R6 vs R5	0.0004411	-22.9221	R6 vs R8	0.000747494	-20.3466	R6 vs CD45	0.00626701	-11.9711
Erg	R6 vs R5	0.00109523	-22.9492	R6 vs R8	3.71512e-05	-50.0669	R6 vs CD45	0.00116886	-22.5705
Ackr2	R6 vs R5	6.63187e-05	-22.9769	R6 vs R8	3.23515e-08	-72.3586	R6 vs CD45	7.86461e-07	-46.5016
Gm4070	R6 vs R5	1.67547e-12	-22.9837	R6 vs R8	8.99769e-15	-30.7147	R6 vs CD45	1.83198e-09	-14.8777
Bmper	R6 vs R5	6.51525e-05	-23.0483	R6 vs R8	2.01802e-06	-40.4414	R6 vs CD45	3.0603e-05	-26.2396
Ripply3	R6 vs R5	4.14876e-11	-23.2667	R6 vs R8	8.61741e-09	-15.9707	R6 vs CD45	2.92922e-05	-7.93085
Cyp26b1	R6 vs R5	0.000147257	-23.3628	R6 vs R8	4.06354e-07	-63.4882	R6 vs CD45	0.000138596	-23.6379
Npl	R6 vs R5	5.61415e-08	-23.7745	R6 vs R8	8.28805e-09	-28.5289	R6 vs CD45	2.20082e-06	-16.2458
Adam23	R6 vs R5	4.19472e-14	-23.9011	R6 vs R8	4.86791e-30	-110.906	R6 vs CD45	9.58848e-22	-53.5495
Scarf1	R6 vs R5	1.20404e-08	-23.9756	R6 vs R8	3.61041e-12	-46.4183	R6 vs CD45	2.09598e-09	-27.9332
RP24-286D13.6	R6 vs R5	4.66227e-06	-23.9933	R6 vs R8	3.06668e-05	-18.3618	R6 vs CD45	0.00299251	-8.45157
Lrrc32	R6 vs R5	5.32289e-10	-24.0094	R6 vs R8	3.32576e-20	-103.642	R6 vs CD45	5.40692e-16	-60.1847
C1qb	R6 vs R5	1.85386e-05	-24.0261	R6 vs R8	1.19531e-05	-25.7041	R6 vs CD45	2.82527e-07	-43.728
Gypc	R6 vs R5	2.06043e-05	-24.0533	R6 vs R8	3.30208e-07	-43.7521	R6 vs CD45	1.40673e-05	-25.526
Ptgs1	R6 vs R5	6.29541e-18	-24.2153	R6 vs R8	2.55195e-20	-29.9395	R6 vs CD45	2.76294e-14	-17.0176
Ifi204	R6 vs R5	5.52663e-07	-24.7686	R6 vs R8	5.68206e-11	-63.4337	R6 vs CD45	5.30646e-08	-32.199
Mef2c	R6 vs R5	2.76087e-10	-25.2471	R6 vs R8	1.57334e-14	-49.0623	R6 vs CD45	1.90076e-09	-21.7939
Arap3	R6 vs R5	2.33222e-06	-25.283	R6 vs R8	2.55378e-11	-90.0106	R6 vs CD45	2.06305e-08	-44.8424
Sp100	R6 vs R5	3.43798e-15	-25.5305	R6 vs R8	6.19308e-18	-34.2467	R6 vs CD45	1.32389e-12	-18.8657
Art3	R6 vs R5	0.000379045	-25.5864	R6 vs R8	0.000132979	-32.1944	R6 vs CD45	0.00280227	-15.7658
Serpina3i	R6 vs R5	0.000510708	-25.6788	R6 vs R8	0.000299517	-29.0682	R6 vs CD45	0.0035307	-15.7479
Gm15433	R6 vs R5	0.000247497	-26.1436	R6 vs R8	5.72937e-05	-35.3709	R6 vs CD45	0.000337912	-24.4357
Gpr4	R6 vs R5	5.5297e-08	-26.648	R6 vs R8	1.03379e-07	-24.9899	R6 vs CD45	8.76876e-06	-15.212
Col13a1	R6 vs R5	7.19887e-07	-26.8232	R6 vs R8	3.83724e-12	-94.5057	R6 vs CD45	5.04561e-10	-59.4946
Tmem47	R6 vs R5	4.52069e-07	-26.8586	R6 vs R8	2.08972e-09	-48.2219	R6 vs CD45	2.43134e-07	-28.8721
Gmpr	R6 vs R5	5.81538e-06	-27.124	R6 vs R8	1.07036e-07	-46.5507	R6 vs CD45	4.27115e-06	-28.3595
Casp1	R6 vs R5	1.62387e-05	-27.4289	R6 vs R8	4.29744e-05	-23.3811	R6 vs CD45	0.0012528	-12.5491
Eng	R6 vs R5	1.66055e-13	-27.5331	R6 vs R8	2.32717e-31	-174.304	R6 vs CD45	2.4875e-25	-101.148
Ehd3	R6 vs R5	1.18409e-55	-27.6413	R6 vs R8	3.20246e-132	-163.53	R6 vs CD45	7.6942e-107	-97.6634
F8	R6 vs R5	5.24572e-22	-27.9011	R6 vs R8	2.1072e-44	-117.016	R6 vs CD45	9.75888e-33	-58.9117
Gm10605	R6 vs R5	1.39315e-05	-28.1042	R6 vs R8	4.14312e-07	-47.4358	R6 vs CD45	2.56341e-05	-25.4675
Mecom	R6 vs R5	4.79897e-08	-28.1966	R6 vs R8	2.47561e-08	-30.1622	R6 vs CD45	7.02443e-06	-16.1709
Fbn1	R6 vs R5	9.45277e-07	-28.4032	R6 vs R8	6.08521e-07	-30.0223	R6 vs CD45	1.33372e-05	-19.9574
Col5a2	R6 vs R5	1.6685e-06	-28.6123	R6 vs R8	2.67296e-06	-26.8595	R6 vs CD45	5.272e-06	-24.4713
Il27ra	R6 vs R5	3.35305e-05	-28.72	R6 vs R8	1.92134e-06	-46.0481	R6 vs CD45	2.62694e-05	-29.9692
Gimap5	R6 vs R5	3.87695e-06	-28.7554	R6 vs R8	2.61593e-07	-41.5099	R6 vs CD45	1.87437e-05	-22.7886
Ggta1	R6 vs R5	1.3864e-08	-28.7692	R6 vs R8	6.37633e-11	-46.675	R6 vs CD45	2.38489e-08	-27.3
Mrc1	R6 vs R5	5.04515e-24	-29.1563	R6 vs R8	6.29215e-55	-170.297	R6 vs CD45	1.41316e-42	-91.1027
Dchs1	R6 vs R5	1.2284e-05	-29.2634	R6 vs R8	3.47102e-09	-90.96	R6 vs CD45	7.0944e-07	-45.0094
Gatm	R6 vs R5	8.17683e-15	-29.7519	R6 vs R8	4.93143e-30	-135.95	R6 vs CD45	1.40852e-22	-68.9233
Mgll	R6 vs R5	5.37992e-21	-29.784	R6 vs R8	1.1718e-21	-31.4511	R6 vs CD45	3.28593e-15	-17.7356
Thsd1	R6 vs R5	1.66227e-05	-30.3068	R6 vs R8	2.19053e-07	-58.7811	R6 vs CD45	1.05947e-05	-32.6402
B3gnt3	R6 vs R5	1.82806e-11	-30.4614	R6 vs R8	1.09117e-15	-57.1548	R6 vs CD45	1.09187e-12	-36.9443
Il33	R6 vs R5	8.11682e-14	-30.5585	R6 vs R8	9.10969e-08	-12.2314	R6 vs CD45	1.55028e-05	-7.8973
Gimap1	R6 vs R5	4.38666e-13	-30.6144	R6 vs R8	6.73311e-13	-29.8247	R6 vs CD45	5.28563e-09	-16.3675
Plekho1	R6 vs R5	3.59542e-06	-30.7302	R6 vs R8	5.97211e-08	-53.4891	R6 vs CD45	6.40572e-06	-28.2324
Bace2	R6 vs R5	7.73184e-19	-31.3385	R6 vs R8	8.23178e-21	-37.6027	R6 vs CD45	2.39262e-15	-22.1376
Fgd5	R6 vs R5	7.06984e-09	-31.8345	R6 vs R8	6.64406e-16	-118.425	R6 vs CD45	1.04757e-12	-68.2968
Ada	R6 vs R5	1.97079e-05	-32.2304	R6 vs R8	1.14407e-05	-35.3619	R6 vs CD45	0.000342764	-18.9897
Exoc3l	R6 vs R5	4.01454e-06	-32.7152	R6 vs R8	3.44743e-09	-83.8732	R6 vs CD45	2.30761e-06	-35.5081
Mest	R6 vs R5	3.73741e-07	-33.1098	R6 vs R8	1.94644e-11	-97.1638	R6 vs CD45	5.03406e-09	-54.7498
Htra1	R6 vs R5	1.79136e-07	-33.1896	R6 vs R8	0.0024594	-8.32092	R6 vs CD45	0.00180273	-8.81948
Oit3	R6 vs R5	7.36833e-20	-33.2025	R6 vs R8	3.5961e-42	-174.878	R6 vs CD45	4.53402e-33	-95.2561
Lrmp	R6 vs R5	2.85112e-05	-33.2737	R6 vs R8	1.94954e-05	-35.6222	R6 vs CD45	0.000468111	-19.3074
Ackr3	R6 vs R5	5.00473e-07	-33.4686	R6 vs R8	5.79674e-05	-17.2295	R6 vs CD45	0.00464282	-7.90803
Cyyr1	R6 vs R5	6.70744e-11	-33.4874	R6 vs R8	1.06102e-12	-45.4592	R6 vs CD45	1.29562e-06	-14.2169
Rcsd1	R6 vs R5	1.11674e-07	-34.5154	R6 vs R8	7.12228e-10	-59.6648	R6 vs CD45	2.07399e-07	-32.1032
Robo4	R6 vs R5	3.56459e-11	-34.5312	R6 vs R8	1.39743e-20	-137.411	R6 vs CD45	1.20572e-16	-81.0397
Calml4	R6 vs R5	4.23059e-06	-34.5635	R6 vs R8	0.000156996	-19.0022	R6 vs CD45	0.00518581	-9.33116
Apold1	R6 vs R5	6.40286e-07	-35.2952	R6 vs R8	3.28992e-07	-38.503	R6 vs CD45	0.000624501	-12.314
Hpse	R6 vs R5	1.89766e-08	-35.3936	R6 vs R8	4.17167e-09	-41.3351	R6 vs CD45	2.55009e-07	-26.7016
Gm4980	R6 vs R5	2.21944e-14	-35.8234	R6 vs R8	9.4264e-28	-158.028	R6 vs CD45	9.33966e-23	-95.7756
Fyn	R6 vs R5	4.28222e-13	-37.475	R6 vs R8	1.13299e-22	-128.454	R6 vs CD45	2.45535e-17	-67.4395
She	R6 vs R5	1.43421e-08	-37.5568	R6 vs R8	6.22499e-13	-96.1253	R6 vs CD45	2.76229e-10	-55.6812
Stab1	R6 vs R5	1.99244e-25	-37.797	R6 vs R8	7.41095e-51	-177.036	R6 vs CD45	4.45353e-41	-103.638
Slfn2	R6 vs R5	2.33456e-07	-37.8523	R6 vs R8	0.00113502	-10.6089	R6 vs CD45	0.00169982	-9.82532
Gm13889	R6 vs R5	1.5595e-05	-38.0453	R6 vs R8	0.000561843	-18.9652	R6 vs CD45	0.00322789	-12.7203
Clca1	R6 vs R5	4.24821e-12	-38.267	R6 vs R8	1.01559e-09	-25.3563	R6 vs CD45	4.28617e-08	-18.5501
Dll4	R6 vs R5	2.37405e-09	-38.4888	R6 vs R8	2.38634e-13	-85.4523	R6 vs CD45	1.12472e-10	-50.9695
Wnt9b	R6 vs R5	1.07403e-05	-38.5306	R6 vs R8	0.000387457	-19.6713	R6 vs CD45	0.00158077	-14.5159
Egfl7	R6 vs R5	1.62932e-81	-38.5698	R6 vs R8	1.87583e-80	-37.6785	R6 vs CD45	1.39466e-46	-16.1776
Calcrl	R6 vs R5	6.46315e-23	-38.927	R6 vs R8	1.20136e-35	-99.0178	R6 vs CD45	2.04634e-28	-59.7348
Btnl9	R6 vs R5	1.2161e-13	-39.0961	R6 vs R8	2.94266e-21	-103.885	R6 vs CD45	2.39245e-16	-56.7562
Nos3	R6 vs R5	7.7441e-08	-39.2012	R6 vs R8	8.12147e-11	-82.128	R6 vs CD45	1.49103e-08	-47.3783
Fli1	R6 vs R5	6.05918e-10	-39.4283	R6 vs R8	6.05638e-12	-58.408	R6 vs CD45	7.1402e-09	-31.407
Klhl6	R6 vs R5	1.72908e-06	-39.5379	R6 vs R8	2.81471e-08	-69.8459	R6 vs CD45	1.06268e-06	-42.4609
Cyp4b1	R6 vs R5	5.88685e-24	-39.7077	R6 vs R8	4.35485e-46	-172.453	R6 vs CD45	7.76772e-37	-98.589
Fcer1g	R6 vs R5	2.60689e-06	-39.8154	R6 vs R8	6.07765e-05	-23.7908	R6 vs CD45	0.000122535	-20.9903
Clec1a	R6 vs R5	4.30994e-09	-39.9623	R6 vs R8	1.98202e-11	-66.1794	R6 vs CD45	1.0925e-08	-36.3853
Vwf	R6 vs R5	9.04393e-40	-40.4606	R6 vs R8	9.02165e-07	-4.49765	R6 vs CD45	5.36152e-07	-4.62161
Cd93	R6 vs R5	3.9417e-19	-40.623	R6 vs R8	1.02278e-23	-62.9895	R6 vs CD45	1.7442e-16	-30.7892
Mndal	R6 vs R5	1.3092e-10	-40.7942	R6 vs R8	2.22504e-11	-47.2206	R6 vs CD45	4.80121e-07	-19.0047
Tie1	R6 vs R5	1.3905e-18	-41.6239	R6 vs R8	2.61414e-28	-103.939	R6 vs CD45	3.91374e-24	-71.7891
Tmem88	R6 vs R5	1.9731e-11	-41.6979	R6 vs R8	3.94569e-10	-32.7917	R6 vs CD45	3.49843e-07	-17.7666
Gata4	R6 vs R5	6.62917e-11	-41.8441	R6 vs R8	1.0591e-18	-149.471	R6 vs CD45	2.82959e-15	-89.0592
Adcy4	R6 vs R5	1.18074e-07	-43.2586	R6 vs R8	1.5031e-08	-55.5126	R6 vs CD45	4.12684e-07	-36.8977
Gpr116	R6 vs R5	3.24749e-22	-43.3059	R6 vs R8	6.93489e-41	-174.604	R6 vs CD45	1.24919e-31	-92.0819
Abi3	R6 vs R5	7.87544e-06	-43.428	R6 vs R8	7.21636e-06	-44.0892	R6 vs CD45	5.36751e-05	-30.7066
Rasd1	R6 vs R5	3.43481e-14	-43.5503	R6 vs R8	2.2083e-15	-51.4463	R6 vs CD45	7.56738e-10	-22.1201
Serpina3f	R6 vs R5	8.04738e-08	-43.7477	R6 vs R8	4.72975e-12	-125.542	R6 vs CD45	2.88913e-09	-64.4582
Gngt2	R6 vs R5	8.26541e-07	-45.0759	R6 vs R8	1.80023e-06	-40.2028	R6 vs CD45	2.59996e-05	-26.4289
Cdh13	R6 vs R5	1.53421e-15	-45.324	R6 vs R8	7.42861e-07	-11.4874	R6 vs CD45	0.000269399	-6.38147
Tbxa2r	R6 vs R5	1.08155e-05	-45.4727	R6 vs R8	1.87907e-06	-61.7276	R6 vs CD45	4.77048e-05	-34.4611
Eltd1	R6 vs R5	9.61305e-23	-45.6673	R6 vs R8	5.31649e-40	-166.378	R6 vs CD45	1.00785e-30	-86.7989
BC028528	R6 vs R5	5.91264e-08	-45.8786	R6 vs R8	4.22091e-06	-26.3624	R6 vs CD45	0.000204789	-14.5799
Thbd	R6 vs R5	2.71013e-14	-45.9838	R6 vs R8	1.83462e-17	-70.8974	R6 vs CD45	7.70967e-13	-37.0946
Gpr97	R6 vs R5	4.28323e-09	-46.18	R6 vs R8	2.37795e-11	-76.812	R6 vs CD45	1.01941e-08	-42.1581
Rcn3	R6 vs R5	8.66237e-08	-46.8215	R6 vs R8	4.39456e-07	-38.026	R6 vs CD45	8.11396e-06	-25.3938
4632428N05Rik	R6 vs R5	3.68213e-10	-46.8911	R6 vs R8	3.50546e-12	-70.5208	R6 vs CD45	6.58875e-10	-44.4322
Fcgr2b	R6 vs R5	5.84829e-29	-46.9147	R6 vs R8	3.35906e-51	-172.159	R6 vs CD45	2.70479e-38	-84.6346
Grap	R6 vs R5	1.72426e-06	-47.2569	R6 vs R8	2.16399e-07	-64.5546	R6 vs CD45	3.24505e-06	-42.7756
Aqp1	R6 vs R5	1.81609e-42	-47.8835	R6 vs R8	5.35308e-75	-173.1	R6 vs CD45	6.73104e-60	-99.5024
Anxa1	R6 vs R5	6.96168e-16	-48.4428	R6 vs R8	9.02384e-12	-27.2488	R6 vs CD45	3.09921e-09	-18.1159
Lmo2	R6 vs R5	1.3945e-08	-48.6452	R6 vs R8	2.77906e-08	-44.9717	R6 vs CD45	9.5642e-07	-29.2859
Selp	R6 vs R5	5.13633e-06	-49.4618	R6 vs R8	0.00086214	-18.1648	R6 vs CD45	0.00466877	-12.1068
Tubb3	R6 vs R5	1.34745e-05	-49.734	R6 vs R8	4.74052e-05	-38.9218	R6 vs CD45	0.000176963	-29.6168
Gm12840	R6 vs R5	1.83062e-44	-50.4318	R6 vs R8	1.29364e-46	-55.4086	R6 vs CD45	2.93796e-24	-18.1087
Entpd1	R6 vs R5	5.29026e-09	-50.5063	R6 vs R8	0.00201859	-8.74356	R6 vs CD45	0.00543542	-7.19796
Tek	R6 vs R5	2.93661e-19	-51.5157	R6 vs R8	1.44808e-29	-138.686	R6 vs CD45	1.67884e-23	-79.4615
Cd300lg	R6 vs R5	4.44782e-20	-52.8016	R6 vs R8	1.74212e-28	-116.887	R6 vs CD45	4.64088e-22	-64.5054
Mxra8	R6 vs R5	4.79783e-20	-54.6705	R6 vs R8	3.86476e-17	-39.8631	R6 vs CD45	1.78186e-13	-25.6893
Pla2g7	R6 vs R5	7.74288e-22	-55.2097	R6 vs R8	4.9908e-06	-7.47694	R6 vs CD45	8.76114e-05	-5.79993
Ecm1	R6 vs R5	6.42435e-15	-55.3741	R6 vs R8	1.52165e-09	-23.309	R6 vs CD45	2.12226e-13	-44.1903
Myct1	R6 vs R5	1.47535e-08	-55.6343	R6 vs R8	4.55469e-10	-82.2794	R6 vs CD45	8.50832e-08	-45.0531
Dnase1l3	R6 vs R5	2.83307e-30	-56.1309	R6 vs R8	7.07244e-48	-162.772	R6 vs CD45	2.30316e-36	-83.4009
Plac8	R6 vs R5	2.35753e-16	-58.0378	R6 vs R8	6.44282e-07	-12.6532	R6 vs CD45	1.02599e-07	-14.8624
Ppic	R6 vs R5	1.62347e-17	-58.4289	R6 vs R8	2.2023e-13	-33.9319	R6 vs CD45	2.00482e-09	-18.459
Lyve1	R6 vs R5	2.57594e-22	-59.1371	R6 vs R8	2.66172e-31	-129.668	R6 vs CD45	4.09943e-24	-69.9626
Ccm2l	R6 vs R5	2.50506e-07	-59.2284	R6 vs R8	3.99947e-07	-55.3576	R6 vs CD45	5.31588e-05	-25.3662
Msr1	R6 vs R5	4.20218e-28	-60.5044	R6 vs R8	1.0158e-39	-134.499	R6 vs CD45	1.99079e-33	-88.736
Hdc	R6 vs R5	1.04016e-11	-61.8453	R6 vs R8	2.5382e-12	-69.5756	R6 vs CD45	2.19383e-09	-38.324
Sox18	R6 vs R5	2.20502e-15	-62.0012	R6 vs R8	3.03676e-16	-70.0765	R6 vs CD45	1.02178e-13	-48.4257
Cdh5	R6 vs R5	2.50328e-10	-63.7703	R6 vs R8	9.07543e-12	-87.3771	R6 vs CD45	6.15936e-09	-46.0049
Ptprb	R6 vs R5	4.16227e-47	-64.7267	R6 vs R8	7.92332e-73	-180.845	R6 vs CD45	1.20121e-50	-75.5938
Gimap4	R6 vs R5	1.05259e-17	-65.5369	R6 vs R8	1.18848e-24	-145.929	R6 vs CD45	7.49805e-19	-75.522
Ccdc80	R6 vs R5	1.66739e-15	-66.218	R6 vs R8	1.15305e-19	-116.97	R6 vs CD45	1.17314e-16	-78.0677
Tmem204	R6 vs R5	3.05388e-18	-67.1766	R6 vs R8	2.40841e-22	-108.206	R6 vs CD45	4.72203e-18	-65.6347
Emcn	R6 vs R5	7.94356e-14	-69.2899	R6 vs R8	1.24789e-10	-39.223	R6 vs CD45	2.39094e-07	-19.7332
Ushbp1	R6 vs R5	5.3694e-12	-71.6117	R6 vs R8	1.12435e-15	-140.69	R6 vs CD45	2.16708e-10	-51.584
Cd34	R6 vs R5	1.71549e-16	-72.7635	R6 vs R8	1.03106e-17	-85.995	R6 vs CD45	1.50319e-14	-55.0389
Ackr1	R6 vs R5	1.6304e-08	-72.9721	R6 vs R8	1.03919e-07	-57.3229	R6 vs CD45	1.02246e-06	-41.7385
Slc26a10	R6 vs R5	1.28881e-18	-73.3841	R6 vs R8	2.77636e-20	-89.6085	R6 vs CD45	1.31407e-12	-32.7287
Gimap6	R6 vs R5	5.32532e-23	-73.7851	R6 vs R8	1.04525e-28	-125.045	R6 vs CD45	3.00822e-21	-61.9605
Flt1	R6 vs R5	2.74088e-13	-74.1321	R6 vs R8	2.62906e-12	-62.0704	R6 vs CD45	8.2193e-09	-30.8213
Fam167b	R6 vs R5	2.40191e-13	-75.4179	R6 vs R8	1.26425e-13	-79.2181	R6 vs CD45	8.3171e-11	-46.924
Jam2	R6 vs R5	2.3619e-39	-77.6372	R6 vs R8	1.84724e-45	-108.202	R6 vs CD45	6.43691e-36	-63.7043
S1pr1	R6 vs R5	5.7487e-13	-77.7312	R6 vs R8	7.04685e-13	-76.4716	R6 vs CD45	2.95594e-10	-45.7488
Dcn	R6 vs R5	1.75329e-25	-77.9105	R6 vs R8	0.00484976	-3.72714	R6 vs CD45	7.91188e-17	-33.3693
Sox17	R6 vs R5	1.1816e-18	-77.9296	R6 vs R8	3.91192e-11	-27.1811	R6 vs CD45	2.89219e-08	-16.5178
Gpihbp1	R6 vs R5	3.53012e-97	-77.9954	R6 vs R8	4.23972e-85	-59.0719	R6 vs CD45	1.63305e-62	-33.2226
Slc43a3	R6 vs R5	6.98705e-30	-78.6752	R6 vs R8	3.05696e-34	-108.076	R6 vs CD45	4.83087e-27	-63.1891
Il1a	R6 vs R5	2.59624e-14	-80.4193	R6 vs R8	2.50335e-16	-111.307	R6 vs CD45	1.16068e-10	-41.7923
Fxyd5	R6 vs R5	3.65191e-13	-81.8102	R6 vs R8	1.58342e-09	-39.6816	R6 vs CD45	9.15152e-08	-26.5257
Mmrn2	R6 vs R5	1.32957e-20	-84.521	R6 vs R8	1.23608e-24	-131.007	R6 vs CD45	2.84138e-20	-81.3963
Clec14a	R6 vs R5	3.47584e-28	-85.0741	R6 vs R8	1.12925e-35	-151.388	R6 vs CD45	5.13097e-29	-91.0046
Cd55	R6 vs R5	3.69436e-40	-87.1719	R6 vs R8	3.57218e-48	-134.643	R6 vs CD45	5.54457e-36	-68.3442
Wnt2	R6 vs R5	2.11466e-11	-89.6846	R6 vs R8	4.23379e-10	-66.7054	R6 vs CD45	2.84616e-07	-32.4362
Serpina3g	R6 vs R5	1.6536e-16	-90.0285	R6 vs R8	1.29509e-16	-91.4389	R6 vs CD45	1.85729e-12	-47.6412
Cldn5	R6 vs R5	1.66052e-11	-91.7804	R6 vs R8	8.93141e-12	-97.3349	R6 vs CD45	2.76156e-09	-54.8646
Arhgdib	R6 vs R5	6.85373e-15	-92.0633	R6 vs R8	8.00281e-13	-64.6047	R6 vs CD45	1.57927e-11	-50.9758
Clec4g	R6 vs R5	2.71391e-79	-95.0634	R6 vs R8	6.08859e-100	-166.678	R6 vs CD45	1.17127e-78	-93.3379
Igfbp5	R6 vs R5	3.90475e-25	-104.336	R6 vs R8	2.06259e-07	-11.2463	R6 vs CD45	2.4045e-07	-11.1107
Ppap2a	R6 vs R5	7.72449e-40	-105.204	R6 vs R8	1.06022e-39	-104.341	R6 vs CD45	2.41715e-29	-53.5888
Ldb2	R6 vs R5	6.59054e-12	-109.775	R6 vs R8	1.12402e-09	-65.3922	R6 vs CD45	4.46015e-07	-32.8057
Esam	R6 vs R5	1.3064e-28	-116.875	R6 vs R8	5.22262e-30	-131.737	R6 vs CD45	7.04265e-24	-76.1663
Icam2	R6 vs R5	3.87351e-16	-127.61	R6 vs R8	2.09068e-13	-80.059	R6 vs CD45	2.24424e-10	-44.9012
Il2rg	R6 vs R5	7.19728e-13	-128.669	R6 vs R8	7.00519e-09	-51.5339	R6 vs CD45	4.22578e-07	-31.9352
Vim	R6 vs R5	7.85702e-42	-132.944	R6 vs R8	1.79296e-29	-59.5002	R6 vs CD45	1.915e-23	-37.8386
Ednrb	R6 vs R5	1.00817e-81	-134.856	R6 vs R8	7.9752e-61	-68.5764	R6 vs CD45	1.27212e-46	-40.5299
Ramp2	R6 vs R5	1.01932e-22	-139.139	R6 vs R8	4.34312e-17	-69.581	R6 vs CD45	3.59713e-13	-40.0175
Srgn	R6 vs R5	1.96582e-17	-140.241	R6 vs R8	3.74297e-14	-82.6936	R6 vs CD45	3.04946e-11	-48.9667
Ly6a	R6 vs R5	1.44722e-102	-151.497	R6 vs R8	3.12521e-31	-16.1984	R6 vs CD45	1.97142e-22	-10.6857
AU021092	R6 vs R5	4.71739e-12	-155.426	R6 vs R8	4.51741e-05	-20.8622	R6 vs CD45	0.000353988	-14.6708
Gja4	R6 vs R5	5.14558e-49	-176.626	R6 vs R8	2.56951e-38	-95.6981	R6 vs CD45	7.05677e-30	-55.4729
Plvap	R6 vs R5	1.06275e-44	-179.965	R6 vs R8	1.66619e-26	-52.9499	R6 vs CD45	7.34264e-26	-50.3715
Fabp4	R6 vs R5	4.30076e-28	-180.004	R6 vs R8	9.05887e-17	-52.2428	R6 vs CD45	3.17563e-12	-28.2595
Lect1	R6 vs R5	9.39413e-24	-202.858	R6 vs R8	2.22545e-16	-78.028	R6 vs CD45	1.40941e-14	-59.8677
