# Supplementary material for: Fate and functional roles of Prominin 1+ cells in liver injury and cancer
Source: Sci Rep. 2020 Nov 10;10:19412. doi: 10.1038/s41598-020-76458-8 (PMC7656457; doi:10.1038/s41598-020-76458-8)
Supplement: Supplementary file 3 — Supplementary Table S3. [file 41598_2020_76458_MOESM3_ESM.xlsx]

## Sheet: Sheet1
Manuscript title: Fate and Functional Roles of Prominin 1+ Cells in Liver Injury and Cancer
Authors: Raymond Wu, Stephanie Pan, Yibu Chen, Yasuhiro Nakano, Meng Li, Steven Balog, Hidekazu Tsukamoto
Suppl. Table 4: scRNAseq Prom1+Afp+ genes, p<0.005 and fold change > log2 I1I
FeatureID	FeatureName	Prom1+Afp+ Average	Prom1+Afp+ Log2 Fold Change	prom1+afp+ P-Value	neglog10
ENSMUSG00000000031	H19	3.07873	7.24489	0.000271481	3.56626
ENSMUSG00000039323	Igfbp2	1.48971	2.36849	0.000711631	3.14775
ENSMUSG00000034450	Gulo	1.1697	2.32933	1.41099e-06	5.85047
ENSMUSG00000060613	Cyp2c70	1.05935	2.27368	0.00018852	3.72464
ENSMUSG00000047822	Angptl8	5.16432	2.12445	0.000993684	3.00275
ENSMUSG00000022877	Hrg	1.71041	2.10332	0.00319483	2.49555
ENSMUSG00000021364	Elovl2	1.12556	2.07964	0.000986566	3.00587
ENSMUSG00000022445	Cyp2d26	4.02773	2.05841	0.00108112	2.96613
ENSMUSG00000021765	Fst	2.12973	1.98578	0.00199387	2.7003
ENSMUSG00000059908	Mug1	4.7781	1.85183	0.00113323	2.94568
ENSMUSG00000030359	Pzp	9.48999	1.84459	0.00108112	2.96613
ENSMUSG00000026874	Hc	2.12973	1.8345	0.000711631	3.14775
ENSMUSG00000029369	Afm	1.65523	1.80557	0.00231802	2.63488
ENSMUSG00000059481	Plg	7.01818	1.80043	0.0006424	3.19219
ENSMUSG00000003355	Fkbp11	2.35043	1.77244	0.000986566	3.00587
ENSMUSG00000074207	Adh1	4.56844	1.76963	0.00124541	2.90469
ENSMUSG00000034926	Dhcr24	1.54488	1.74842	0.00380142	2.42005
ENSMUSG00000022766	Serpind1	5.77124	1.74303	0.000711631	3.14775
ENSMUSG00000037095	Lrg1	12.646	1.70788	0.00193956	2.7123
ENSMUSG00000020609	Apob	13.3632	1.6906	0.00102645	2.98866
ENSMUSG00000021922	Itih4	9.5231	1.68462	0.00113598	2.94463
ENSMUSG00000035041	Creb3l3	2.78079	1.67906	0.00108112	2.96613
ENSMUSG00000025194	Abcc2	1.58902	1.58035	0.00443084	2.35351
ENSMUSG00000006519	Cyba	2.49388	-2.08317	0.00299662	2.52337
ENSMUSG00000019970	Sgk1	0.419325	-2.16784	0.00451392	2.34545
ENSMUSG00000026872	Zeb2	0.342081	-2.42769	0.00357709	2.44647
ENSMUSG00000038811	Gngt2	0.584848	-2.46877	0.00277254	2.55712
ENSMUSG00000057092	Fxyd3	0.419325	-2.51308	0.00102645	2.98866
ENSMUSG00000028581	Laptm5	0.871755	-2.57853	0.00124541	2.90469
ENSMUSG00000062210	Tnfaip8	0.176558	-2.59048	0.000986566	3.00587
ENSMUSG00000038642	Ctss	1.24694	-2.60123	0.00131406	2.88138
ENSMUSG00000030220	Arhgdib	0.176558	-2.65491	0.0014318	2.84412
ENSMUSG00000008601	Rab25	0.0993139	-2.87232	0.00109009	2.96254
ENSMUSG00000070436	Serpinh1	0.110349	-2.94014	0.00499807	2.3012
ENSMUSG00000022754	Tmem45a	0.0551744	-2.95479	0.00362033	2.44125
ENSMUSG00000022186	Oxct1	0.0993139	-2.95936	0.000579964	3.2366
ENSMUSG00000026480	Ncf2	0.110349	-3.00189	0.00108112	2.96613
ENSMUSG00000071713	Csf2rb	0.165523	-3.04225	0.00199387	2.7003
ENSMUSG00000014361	Mertk	0.0993139	-3.19085	0.000711631	3.14775
ENSMUSG00000042784	Muc1	0.143453	-3.35998	0.00018852	3.72464
ENSMUSG00000023992	Trem2	0.0772441	-4.09255	0.000271481	3.56626
