# Supplementary material for: Fate and functional roles of Prominin 1+ cells in liver injury and cancer
Source: Sci Rep. 2020 Nov 10;10:19412. doi: 10.1038/s41598-020-76458-8 (PMC7656457; doi:10.1038/s41598-020-76458-8)
Supplement: Supplementary file 4 — Supplementary Table S4. [file 41598_2020_76458_MOESM4_ESM.xlsx]

## Sheet: Sheet1
Manuscript title: Fate and Functional Roles of Prominin 1+ Cells in Liver Injury and Cancer
Authors: Raymond Wu, Stephanie Pan, Yibu Chen, Yasuhiro Nakano, Meng Li, Steven Balog, Hidekazu Tsukamoto
Suppl. Table 5: scRNAseq Prom1+Afp- genes, p<0.005 and fold change > log2 I1I
FeatureID	FeatureName	Prom1+Afp- Average	prom1+afp- Log2 Fold Change	prom1+afp- P-Value	neglog10
ENSMUSG00000047517	Dmbt1	4.52535	8.49879	6.4333e-14	13.1916
ENSMUSG00000029371	Cxcl5	1.49246	6.48525	5.89542e-19	18.2295
ENSMUSG00000042784	Muc1	3.27834	6.37111	1.46423e-70	69.8344
ENSMUSG00000008601	Rab25	1.66174	5.73308	1.64078e-55	54.7849
ENSMUSG00000022754	Tmem45a	1.0467	5.38959	1.15088e-42	41.939
ENSMUSG00000018623	Mmp7	2.34167	5.37921	1.04899e-38	37.9792
ENSMUSG00000057092	Fxyd3	5.036	5.28372	1.02379e-69	68.9898
ENSMUSG00000000983	Wfdc18	6.45229	5.18588	6.29996e-21	20.2007
ENSMUSG00000033998	Kcnk1	1.11159	5.15422	9.83339e-40	39.0073
ENSMUSG00000047501	Cldn4	1.14827	5.02036	2.66926e-32	31.5736
ENSMUSG00000027375	Mal	1.12852	4.91293	4.33949e-39	38.3626
ENSMUSG00000045394	Epcam	7.03348	4.837	1.58299e-65	64.8005
ENSMUSG00000012350	Ehf	2.14982	4.80148	1.17833e-49	48.9287
ENSMUSG00000021795	Sftpd	5.90214	4.78025	2.77481e-53	52.5568
ENSMUSG00000027315	Spint1	1.32883	4.6176	1.22304e-44	43.9126
ENSMUSG00000027356	Fermt1	1.60531	4.54582	1.08817e-43	42.9633
ENSMUSG00000035165	Kcne3	1.65328	4.54515	1.28843e-40	39.8899
ENSMUSG00000054252	Fgfr3	3.25295	4.54174	4.20322e-51	50.3764
ENSMUSG00000005148	Klf5	1.49528	4.4005	4.08263e-40	39.3891
ENSMUSG00000034463	Scara3	3.64511	4.29617	6.22249e-52	51.206
ENSMUSG00000020911	Krt19	6.32533	4.27199	4.38166e-46	45.3584
ENSMUSG00000035910	Dcdc2a	2.97082	4.17328	1.95652e-46	45.7085
ENSMUSG00000026678	Rgs5	1.9608	4.15042	1.29133e-29	28.889
ENSMUSG00000032060	Cryab	2.92004	4.11236	6.35708e-41	40.1967
ENSMUSG00000028716	Pdzk1ip1	3.23038	4.08999	7.49946e-47	46.125
ENSMUSG00000018569	Cldn7	5.75825	3.98822	1.00668e-49	48.9971
ENSMUSG00000023039	Krt7	2.10186	3.97843	6.19504e-34	33.208
ENSMUSG00000021850	1700011H14Rik	1.08338	3.93665	6.52892e-34	33.1852
ENSMUSG00000029359	Tesc	2.90029	3.93463	7.7184e-42	41.1125
ENSMUSG00000039385	Cdh6	1.02695	3.90276	1.09424e-29	28.9609
ENSMUSG00000029086	Prom1	2.22318	3.84983	1.01995e-41	40.9914
ENSMUSG00000019734	Tmc4	1.43886	3.84761	3.952e-36	35.4032
ENSMUSG00000027562	Car2	1.06081	3.78436	3.62371e-28	27.4408
ENSMUSG00000027800	Tm4sf1	6.75135	3.75974	8.33631e-40	39.079
ENSMUSG00000034353	Ramp1	1.34576	3.7513	1.16821e-30	29.9325
ENSMUSG00000064080	Fbln2	1.22162	3.73752	2.49545e-29	28.6029
ENSMUSG00000046768	Rhoj	1.74638	3.73424	3.40965e-34	33.4673
ENSMUSG00000027188	Pamr1	1.37679	3.58773	5.79001e-31	30.2373
ENSMUSG00000026417	Pigr	4.22347	3.56637	2.7329e-33	32.5634
ENSMUSG00000043760	Pkhd1	1.70688	3.50865	3.2728e-31	30.4851
ENSMUSG00000047040	Prr15l	1.45014	3.48963	5.88486e-31	30.2303
ENSMUSG00000031451	Gas6	4.82159	3.40039	4.16047e-38	37.3809
ENSMUSG00000024803	Ankrd1	19.055	3.28216	1.36851e-29	28.8638
ENSMUSG00000020027	Socs2	2.38681	3.27897	9.32456e-30	29.0304
ENSMUSG00000054342	Kcnn4	1.18212	3.10525	1.53362e-25	24.8143
ENSMUSG00000073599	Ecscr	1.2724	3.08565	9.50007e-25	24.0223
ENSMUSG00000025790	Slco3a1	2.147	3.05485	1.98761e-27	26.7017
ENSMUSG00000023232	Serinc2	1.47554	3.00939	1.62972e-26	25.7879
ENSMUSG00000017723	Wfdc2	3.78335	2.98636	1.35314e-28	27.8687
ENSMUSG00000026576	Atp1b1	7.01091	2.97354	5.38531e-33	32.2688
ENSMUSG00000028776	Tinagl1	1.46989	2.92414	9.07537e-23	22.0421
ENSMUSG00000070348	Ccnd1	9.09584	2.91805	7.06334e-31	30.151
ENSMUSG00000000184	Ccnd2	4.35043	2.91318	6.68867e-27	26.1747
ENSMUSG00000089715	Cbx6	1.22726	2.82854	5.1484e-23	22.2883
ENSMUSG00000049086	Bmyc	1.5376	2.70798	1.60481e-20	19.7946
ENSMUSG00000056973	Ces1d	1.81973	2.7047	4.10586e-21	20.3866
ENSMUSG00000052397	Ezr	2.80436	2.70046	6.09369e-25	24.2151
ENSMUSG00000024399	Ltb	2.31346	2.6409	1.38704e-11	10.8579
ENSMUSG00000021097	Clmn	2.11033	2.60918	2.20993e-22	21.6556
ENSMUSG00000070436	Serpinh1	1.60531	2.60153	2.03844e-15	14.6907
ENSMUSG00000031788	Kifc3	3.97802	2.58502	1.54455e-24	23.8112
ENSMUSG00000047907	Tshz2	3.31784	2.57021	5.33535e-24	23.2728
ENSMUSG00000029661	Col1a2	2.71972	2.536	0.00783055	2.10621
ENSMUSG00000047139	Cd24a	6.44101	2.53205	4.67073e-25	24.3306
ENSMUSG00000048706	Lurap1l	3.75514	2.52476	4.22959e-23	22.3737
ENSMUSG00000020679	Hnf1b	1.7492	2.48503	4.34684e-20	19.3618
ENSMUSG00000096956	Snhg18	1.93823	2.47796	1.31977e-20	19.8795
ENSMUSG00000000303	Cdh1	2.1075	2.46659	3.15906e-21	20.5004
ENSMUSG00000033170	Card10	1.1003	2.46146	9.6613e-16	15.015
ENSMUSG00000007039	Ddah2	1.53196	2.45677	3.0771e-19	18.5119
ENSMUSG00000032068	Plet1	3.8962	2.42086	6.07041e-21	20.2168
ENSMUSG00000008575	Nfib	6.13066	2.37179	2.53219e-23	22.5965
ENSMUSG00000034875	Nudt19	3.50122	2.3607	6.71988e-21	20.1726
ENSMUSG00000018849	Wwc1	1.79998	2.33722	9.01871e-18	17.0449
ENSMUSG00000032324	Tspan3	1.09748	2.31481	1.2699e-16	15.8962
ENSMUSG00000041936	Agrn	1.24983	2.31095	1.47464e-16	15.8313
ENSMUSG00000030551	Nr2f2	1.11723	2.28703	3.19619e-15	14.4954
ENSMUSG00000045319	Proser2	1.33729	2.2719	5.26372e-16	15.2787
ENSMUSG00000044393	Dsg2	6.53411	2.26693	2.5048e-20	19.6012
ENSMUSG00000001506	Col1a1	2.32474	2.25328	0.0086797	2.0615
ENSMUSG00000055322	Tns1	3.28962	2.24028	5.63216e-19	18.2493
ENSMUSG00000074457	S100a16	2.25139	2.21326	2.40524e-18	17.6188
ENSMUSG00000031502	Col4a1	2.33885	2.20755	2.19693e-07	6.65818
ENSMUSG00000039239	Tgfb2	1.57428	2.20455	1.95574e-14	13.7087
ENSMUSG00000020186	Csrp2	1.86205	2.20399	1.21403e-16	15.9158
ENSMUSG00000002980	Bcam	2.64919	2.18263	5.09097e-17	16.2932
ENSMUSG00000094777	Hist1h2ap	1.73227	2.14525	0.000235744	3.62756
ENSMUSG00000042842	Serpinb6b	1.91284	2.13531	9.60108e-14	13.0177
ENSMUSG00000036256	Igfbp7	7.26482	2.11168	6.74314e-15	14.1711
ENSMUSG00000014329	Bicc1	7.77266	2.07097	4.11359e-18	17.3858
ENSMUSG00000005836	Gata6	1.37397	2.03522	4.53302e-14	13.3436
ENSMUSG00000019997	Ctgf	1.32036	2.02344	1.66044e-09	8.77978
ENSMUSG00000045991	Onecut2	4.19526	1.95497	4.45003e-15	14.3516
ENSMUSG00000062210	Tnfaip8	1.77177	1.95095	3.81447e-14	13.4186
ENSMUSG00000029304	Spp1	141.44	1.94643	2.95295e-16	15.5297
ENSMUSG00000040170	Fmo2	2.0144	1.9342	1.19445e-11	10.9228
ENSMUSG00000058756	Thra	1.24701	1.92278	2.61651e-12	11.5823
ENSMUSG00000058173	Smco4	1.34576	1.90164	8.31768e-12	11.08
ENSMUSG00000049521	Cdc42ep1	1.67303	1.86836	6.15203e-13	12.211
ENSMUSG00000006777	Krt23	1.46425	1.86531	1.41459e-10	9.84937
ENSMUSG00000026822	Lcn2	30.2132	1.84407	1.09084e-12	11.9622
ENSMUSG00000037942	Crp	2.31346	1.83123	1.4448e-12	11.8402
ENSMUSG00000028378	Ptgr1	1.10312	1.83094	2.5176e-10	9.59901
ENSMUSG00000075702	Selenom	1.60531	1.7958	1.64298e-11	10.7844
ENSMUSG00000000567	Sox9	3.48994	1.7463	3.76224e-11	10.4246
ENSMUSG00000052534	Pbx1	1.09466	1.72614	1.43514e-09	8.8431
ENSMUSG00000062300	Nectin2	2.62662	1.72594	6.21839e-12	11.2063
ENSMUSG00000027536	Chmp4c	1.31754	1.7208	1.12246e-09	8.94983
ENSMUSG00000046818	Ddit4l	2.02569	1.72067	2.72639e-10	9.56441
ENSMUSG00000027712	Anxa5	25.3973	1.70199	1.34151e-13	12.8724
ENSMUSG00000030605	Mfge8	8.1225	1.69243	9.75461e-12	11.0108
ENSMUSG00000045193	Cirbp	1.04106	1.69065	7.90416e-09	8.10214
ENSMUSG00000038400	Pmepa1	1.13416	1.66377	4.59018e-06	5.33817
ENSMUSG00000027907	S100a11	8.25792	1.64846	4.00797e-12	11.3971
ENSMUSG00000056608	Chd9	1.37679	1.64117	6.30471e-10	9.20034
ENSMUSG00000001911	Nfix	3.75232	1.6313	2.07033e-11	10.684
ENSMUSG00000074227	Spint2	1.48964	1.63077	2.32758e-10	9.63309
ENSMUSG00000024986	Hhex	4.27708	1.60152	1.04575e-10	9.98057
ENSMUSG00000096215	Smim22	2.36424	1.59718	1.93263e-10	9.71385
ENSMUSG00000022528	Hes1	17.4892	1.59674	1.63688e-10	9.78598
ENSMUSG00000022505	Emp2	1.70688	1.59111	8.86171e-10	9.05248
ENSMUSG00000025085	Ablim1	1.11441	1.58902	1.18401e-08	7.92664
ENSMUSG00000046727	Cystm1	1.30908	1.57538	1.74616e-09	8.75792
ENSMUSG00000020051	Pah	1.01566	1.56493	2.05763e-08	7.68663
ENSMUSG00000052560	Cpne8	1.72381	1.5635	1.90862e-09	8.71928
ENSMUSG00000031626	Sorbs2	6.73724	1.56219	1.76841e-10	9.75242
ENSMUSG00000026740	Dnajc1	2.60123	1.54412	3.35793e-10	9.47393
ENSMUSG00000030659	Nucb2	2.33885	1.54365	8.86171e-10	9.05248
ENSMUSG00000036611	Eepd1	1.44732	1.53413	3.8815e-09	8.411
ENSMUSG00000056888	Glipr1	1.23573	1.53399	5.39498e-08	7.26801
ENSMUSG00000022892	App	5.34635	1.52486	9.95206e-11	10.0021
ENSMUSG00000070473	Cldn3	8.61904	1.51897	1.5935e-10	9.79765
ENSMUSG00000025880	Smad7	1.00156	1.51881	2.51098e-08	7.60016
ENSMUSG00000053279	Aldh1a1	2.49684	1.50546	9.03724e-09	8.04396
ENSMUSG00000019920	Lims1	1.0072	1.48458	1.2424e-07	6.90574
ENSMUSG00000054889	Dsp	2.01158	1.47639	1.34995e-08	7.86968
ENSMUSG00000057133	Chd6	1.1398	1.47512	5.37447e-08	7.26966
ENSMUSG00000061740	Cyp2d22	1.14262	1.47138	5.02069e-08	7.29924
ENSMUSG00000033295	Ptprf	2.80718	1.45876	3.53624e-09	8.45146
ENSMUSG00000068036	Afdn	2.52506	1.45485	3.73775e-09	8.42739
ENSMUSG00000024190	Dusp1	13.0993	1.44788	5.17474e-09	8.28611
ENSMUSG00000031375	Bgn	2.80436	1.43395	0.00506597	2.29534
ENSMUSG00000039952	Dag1	1.46143	1.43262	4.77317e-08	7.32119
ENSMUSG00000011179	Odc1	1.57992	1.41751	3.98971e-07	6.39906
ENSMUSG00000004032	Gstm5	2.02004	1.4174	8.12081e-08	7.0904
ENSMUSG00000020044	Timp3	3.33194	1.40879	6.60488e-06	5.18013
ENSMUSG00000027695	Pld1	1.02977	1.4042	5.03778e-07	6.29776
ENSMUSG00000018427	Ypel2	1.01284	1.40369	2.23918e-06	5.64991
ENSMUSG00000022257	Laptm4b	1.14262	1.40029	9.85616e-07	6.00629
ENSMUSG00000032038	St3gal4	1.1003	1.38821	3.47668e-07	6.45883
ENSMUSG00000023904	Hcfc1r1	2.91721	1.38742	1.65899e-08	7.78016
ENSMUSG00000031996	Aplp2	7.4736	1.38616	3.24046e-09	8.48939
ENSMUSG00000026278	Bok	1.10595	1.3743	6.21502e-06	5.20656
ENSMUSG00000042613	Pbxip1	1.40782	1.35679	2.74927e-07	6.56078
ENSMUSG00000029559	2210016L21Rik	1.12852	1.35494	6.30674e-07	6.2002
ENSMUSG00000021458	2010111I01Rik	1.42193	1.33872	3.76759e-07	6.42394
ENSMUSG00000032959	Pebp1	7.93347	1.332	1.3665e-08	7.86439
ENSMUSG00000031431	Tsc22d3	1.27522	1.32803	8.92275e-06	5.0495
ENSMUSG00000009575	Cbx5	1.17366	1.32552	4.91605e-07	6.30838
ENSMUSG00000027792	Bche	1.05516	1.32081	1.73521e-06	5.76065
ENSMUSG00000019961	Tmpo	1.02413	1.30657	2.19921e-06	5.65773
ENSMUSG00000076437	Selenoh	1.19341	1.30534	1.02956e-06	5.98735
ENSMUSG00000001025	S100a6	4.45764	1.30213	0.000114514	3.94114
ENSMUSG00000054717	Hmgb2	1.84512	1.29489	1.27214e-05	4.89546
ENSMUSG00000029484	Anxa3	3.33194	1.29147	1.25481e-06	5.90142
ENSMUSG00000023460	Rab12	1.17084	1.29035	1.64642e-06	5.78346
ENSMUSG00000076432	Ywhaq	3.67614	1.28627	8.41594e-08	7.0749
ENSMUSG00000045954	Cavin2	1.56582	1.27821	4.5659e-05	4.34047
ENSMUSG00000003534	Ddr1	1.11441	1.27685	6.46631e-06	5.18934
ENSMUSG00000049382	Krt8	42.4689	1.27657	1.46416e-07	6.83441
ENSMUSG00000033377	Palmd	1.85641	1.27597	1.20562e-06	5.91879
ENSMUSG00000029994	Anxa4	5.03036	1.25902	1.52395e-07	6.81703
ENSMUSG00000032437	Stt3b	1.67867	1.25369	1.34173e-06	5.87234
ENSMUSG00000044080	S100a1	2.45734	1.24648	4.34054e-07	6.36246
ENSMUSG00000031198	Fundc2	1.38243	1.24569	1.62938e-06	5.78798
ENSMUSG00000032232	Cgnl1	1.19058	1.24105	8.21574e-06	5.08535
ENSMUSG00000038393	Txnip	4.14448	1.23761	1.43667e-06	5.84264
ENSMUSG00000030067	Foxp1	2.10186	1.22689	1.33965e-06	5.87301
ENSMUSG00000047963	Stbd1	1.08055	1.22594	2.60918e-05	4.5835
ENSMUSG00000044408	Sptssa	1.54889	1.21676	2.68441e-06	5.57115
ENSMUSG00000035133	Arhgap5	1.9213	1.21603	2.40446e-06	5.61898
ENSMUSG00000022708	Zbtb20	8.94349	1.20969	4.41773e-07	6.3548
ENSMUSG00000030541	Idh2	2.77051	1.20903	8.61127e-07	6.06493
ENSMUSG00000024975	Pdcd4	2.22318	1.20753	3.98894e-06	5.39914
ENSMUSG00000021025	Nfkbia	5.4733	1.20697	1.1467e-05	4.94055
ENSMUSG00000022565	Plec	1.38808	1.20592	1.14362e-05	4.94172
ENSMUSG00000034940	Synrg	1.04388	1.20249	2.26452e-05	4.64502
ENSMUSG00000033306	Lpp	2.0539	1.20034	8.14948e-06	5.08887
ENSMUSG00000027160	Ccdc34	1.01284	1.19933	1.21787e-05	4.9144
ENSMUSG00000022037	Clu	251.687	1.19331	7.47946e-07	6.12613
ENSMUSG00000024974	Smc3	1.30908	1.1932	5.56116e-06	5.25483
ENSMUSG00000022186	Oxct1	1.13416	1.18917	1.72712e-05	4.76268
ENSMUSG00000028832	Stmn1	2.77333	1.18809	3.38523e-05	4.47041
ENSMUSG00000023150	Ivns1abp	1.23573	1.18557	8.65684e-06	5.06264
ENSMUSG00000056124	B4galt6	1.04388	1.17626	1.91156e-05	4.71861
ENSMUSG00000054808	Actn4	3.24166	1.17446	1.57567e-06	5.80253
ENSMUSG00000004591	Pkn2	2.07083	1.1691	3.84129e-06	5.41552
ENSMUSG00000073002	Vamp5	2.15829	1.16485	5.7801e-06	5.23806
ENSMUSG00000041126	H2afv	2.82129	1.16422	3.34608e-06	5.47546
ENSMUSG00000027189	Trim44	1.48682	1.16238	1.01726e-05	4.99257
ENSMUSG00000079523	Tmsb10	13.4293	1.1616	1.34061e-06	5.8727
ENSMUSG00000017466	Timp2	3.79746	1.15851	7.97763e-06	5.09813
ENSMUSG00000007041	Clic1	5.40559	1.14651	1.53802e-06	5.81304
ENSMUSG00000026547	Tagln2	8.44412	1.13777	2.02708e-06	5.69313
ENSMUSG00000047230	Cldn2	1.58557	1.13776	0.000153057	3.81515
ENSMUSG00000072235	Tuba1a	1.22726	1.13749	0.000111064	3.95443
ENSMUSG00000031633	Slc25a4	1.87616	1.11781	1.52573e-05	4.81652
ENSMUSG00000027546	Atp9a	1.11441	1.11639	4.71103e-05	4.32688
ENSMUSG00000028565	Nfia	1.38243	1.11288	2.97206e-05	4.52694
ENSMUSG00000030315	Vgll4	1.61942	1.11096	3.92287e-05	4.4064
ENSMUSG00000010607	Pigyl	1.30626	1.1085	3.48309e-05	4.45804
ENSMUSG00000031592	Pcm1	1.05516	1.1035	6.96602e-05	4.15702
ENSMUSG00000046434	Hnrnpa1	2.41785	1.10075	1.01504e-05	4.99352
ENSMUSG00000039735	Fnbp1l	1.20751	1.09277	7.99894e-05	4.09697
ENSMUSG00000035621	Midn	1.46425	1.08273	3.40837e-05	4.46745
ENSMUSG00000005447	Pafah1b3	1.63353	1.08003	3.93032e-05	4.40557
ENSMUSG00000038178	Slc43a2	1.65046	1.07941	7.64543e-05	4.1166
ENSMUSG00000018666	Cbx1	1.70688	1.07866	2.76069e-05	4.55898
ENSMUSG00000022010	Tsc22d1	4.37582	1.07821	2.44538e-05	4.61165
ENSMUSG00000031799	Tpm4	1.8423	1.07774	4.70467e-05	4.32747
ENSMUSG00000041577	Prelp	1.49811	1.07705	0.00271683	2.56594
ENSMUSG00000032199	Polr2m	1.5235	1.07609	3.01896e-05	4.52014
ENSMUSG00000021377	Dek	2.82411	1.07539	3.41584e-05	4.4665
ENSMUSG00000032376	Usp3	1.21598	1.07134	5.35244e-05	4.27145
ENSMUSG00000060261	Gtf2i	1.47271	1.06946	5.26743e-05	4.2784
ENSMUSG00000021756	Il6st	1.71252	1.06861	0.00614096	2.21176
ENSMUSG00000094483	Purb	3.03289	1.06599	1.32295e-05	4.87846
ENSMUSG00000020400	Tnip1	1.06363	1.05513	0.000551128	3.25875
ENSMUSG00000006932	Ctnnb1	3.67332	1.0551	1.99802e-05	4.6994
ENSMUSG00000040681	Hmgn1	6.52282	1.05444	1.07789e-05	4.96742
ENSMUSG00000022895	Ets2	1.79998	1.05117	5.52055e-05	4.25802
ENSMUSG00000025504	Eps8l2	1.22444	1.04545	0.000144047	3.8415
ENSMUSG00000010175	Prox1	1.45861	1.03858	0.000237699	3.62397
ENSMUSG00000030750	Nsmce1	1.01002	1.03449	0.000132064	3.87922
ENSMUSG00000005417	Mprip	1.52632	1.03373	9.00287e-05	4.04562
ENSMUSG00000026421	Csrp1	3.42787	1.03227	9.9236e-05	4.00333
ENSMUSG00000051439	Cd14	1.13134	1.02575	0.000579759	3.23675
ENSMUSG00000026385	Dbi	29.2596	1.0251	2.31683e-05	4.63511
ENSMUSG00000037815	Ctnna1	3.0611	1.02435	4.27226e-05	4.36934
ENSMUSG00000039457	Ppl	1.01849	1.02235	0.000469306	3.32854
ENSMUSG00000022865	Cxadr	3.0611	1.01241	8.8658e-05	4.05228
ENSMUSG00000066551	Hmgb1	4.68616	1.00998	3.75172e-05	4.42577
ENSMUSG00000025647	Shisa5	2.51095	1.00586	8.3398e-05	4.07884
ENSMUSG00000070427	Il18bp	1.46143	-1.00342	0.00257831	2.58867
ENSMUSG00000050708	Ftl1	43.273	-1.00367	0.000196637	3.70634
ENSMUSG00000042770	Hebp1	0.63479	-1.00417	0.000519505	3.28441
ENSMUSG00000038147	Cd84	0.530403	-1.00518	0.00290625	2.53667
ENSMUSG00000037936	Scarb1	0.536045	-1.00676	0.000391243	3.40755
ENSMUSG00000028603	Scp2	3.13728	-1.00804	0.000324999	3.48812
ENSMUSG00000028194	Ddah1	0.826638	-1.00879	0.000391243	3.40755
ENSMUSG00000001666	Ddt	1.5771	-1.01086	0.000780726	3.1075
ENSMUSG00000025743	Sdc3	1.87052	-1.01452	0.00186293	2.7298
ENSMUSG00000022181	C6	0.719429	-1.02198	0.00853122	2.06899
ENSMUSG00000061808	Ttr	22.9653	-1.02476	0.000892052	3.04961
ENSMUSG00000002602	Axl	1.34858	-1.02814	0.00147065	2.83249
ENSMUSG00000020150	Gamt	0.773034	-1.02927	0.00154112	2.81216
ENSMUSG00000040888	Gfer	0.493726	-1.03295	0.000386635	3.4127
ENSMUSG00000017754	Pltp	3.82849	-1.03921	0.00189721	2.72188
ENSMUSG00000028581	Laptm5	2.94825	-1.04421	0.000795287	3.09948
ENSMUSG00000036887	C1qa	12.377	-1.04516	0.000863615	3.06368
ENSMUSG00000014542	Clec4f	7.8319	-1.04564	0.00243678	2.61318
ENSMUSG00000036905	C1qb	11.3924	-1.04873	0.000698583	3.15578
ENSMUSG00000036781	Rps27l	4.24322	-1.04934	6.62254e-05	4.17898
ENSMUSG00000025408	Ddit3	1.24983	-1.05674	0.000366058	3.43645
ENSMUSG00000059089	Fcgr4	0.89717	-1.06097	0.00155564	2.80809
ENSMUSG00000023861	Mpc1	0.846387	-1.0623	0.00177137	2.75169
ENSMUSG00000046805	Mpeg1	2.09622	-1.06299	0.000624008	3.20481
ENSMUSG00000030159	Clec1b	1.05234	-1.06347	0.00136569	2.86465
ENSMUSG00000026542	Apcs	0.273665	-1.06364	0.00755726	2.12164
ENSMUSG00000030579	Tyrobp	6.36483	-1.06443	0.000587683	3.23086
ENSMUSG00000044206	Vsig4	1.9213	-1.06835	0.00366416	2.43603
ENSMUSG00000030630	Fah	0.400623	-1.07007	0.00245162	2.61055
ENSMUSG00000010307	Tmem86a	0.688395	-1.07091	0.000602279	3.2202
ENSMUSG00000023349	Clec4n	0.598114	-1.07545	0.00355922	2.44865
ENSMUSG00000020205	Phlda1	0.58965	-1.07677	0.00176949	2.75215
ENSMUSG00000007891	Ctsd	14.0416	-1.08132	0.000151196	3.82046
ENSMUSG00000050721	Plekho2	0.52476	-1.0838	0.00157586	2.80248
ENSMUSG00000031762	Mt2	1.12852	-1.08456	0.00916482	2.03788
ENSMUSG00000026664	Phyh	0.744821	-1.08651	0.00122941	2.9103
ENSMUSG00000003873	Bax	1.71534	-1.09074	3.72563e-05	4.4288
ENSMUSG00000073418	C4b	1.34293	-1.09302	0.000836668	3.07745
ENSMUSG00000026358	Rgs1	0.739178	-1.09364	0.00202903	2.69271
ENSMUSG00000015243	Abca1	0.660182	-1.0996	0.000494857	3.30552
ENSMUSG00000058715	Fcer1g	4.28836	-1.10265	0.000314883	3.50185
ENSMUSG00000002108	Nr1h3	1.54042	-1.11035	0.000245852	3.60933
ENSMUSG00000015340	Cybb	1.74074	-1.11332	0.000763701	3.11708
ENSMUSG00000039682	Lap3	0.569901	-1.11359	0.000141822	3.84826
ENSMUSG00000024854	Pold4	1.2329	-1.11512	0.000295963	3.52876
ENSMUSG00000001348	Acp5	2.12725	-1.11606	0.000555466	3.25534
ENSMUSG00000049988	Lrrc25	0.471156	-1.11773	0.00147284	2.83185
ENSMUSG00000040713	Creg1	3.25295	-1.1201	8.06584e-05	4.09335
ENSMUSG00000074622	Mafb	2.85232	-1.12222	0.00087753	3.05674
ENSMUSG00000040466	Blvrb	1.98055	-1.13789	2.89046e-05	4.53903
ENSMUSG00000024030	Abcg1	0.431657	-1.14331	0.000758682	3.11994
ENSMUSG00000090231	Cfb	0.383696	-1.14957	0.000214528	3.66852
ENSMUSG00000024052	Lpin2	1.00156	-1.15226	6.95621e-05	4.15763
ENSMUSG00000020307	Cdc34	0.465513	-1.15535	3.45873e-05	4.46108
ENSMUSG00000001128	Cfp	1.91284	-1.15593	0.000504603	3.29705
ENSMUSG00000049091	Sephs2	0.654539	-1.16394	3.1925e-05	4.49587
ENSMUSG00000021208	Ifi27l2b	1.1003	-1.16425	4.60109e-05	4.33714
ENSMUSG00000002944	Cd36	0.454228	-1.16727	0.00120241	2.91995
ENSMUSG00000072620	Slfn2	0.685574	-1.17883	0.000643694	3.19132
ENSMUSG00000015854	Cd5l	14.2362	-1.18421	0.000257087	3.58992
ENSMUSG00000018008	Cyth4	0.665825	-1.18563	0.000367995	3.43416
ENSMUSG00000021998	Lcp1	1.45861	-1.19075	0.00026951	3.56942
ENSMUSG00000005413	Hmox1	1.67585	-1.1957	0.00186954	2.72827
ENSMUSG00000036880	Acaa2	1.62788	-1.19703	2.43648e-05	4.61324
ENSMUSG00000063229	Ldha	2.52506	-1.20794	4.26027e-06	5.37056
ENSMUSG00000040747	Cd53	0.442943	-1.20919	0.00040332	3.39435
ENSMUSG00000000682	Cd52	2.46863	-1.20978	0.000136374	3.86527
ENSMUSG00000022831	Hcls1	0.654539	-1.21019	0.000246527	3.60813
ENSMUSG00000018927	Ccl6	2.52788	-1.22069	0.000519505	3.28441
ENSMUSG00000002111	Spi1	1.15955	-1.22794	0.000149502	3.82535
ENSMUSG00000026131	Dst	0.736357	-1.22815	4.72035e-05	4.32603
ENSMUSG00000034926	Dhcr24	0.321627	-1.23875	0.00159577	2.79703
ENSMUSG00000017950	Hnf4a	0.338555	-1.24565	0.000219101	3.65935
ENSMUSG00000001604	Tcea3	0.468334	-1.24968	2.98498e-05	4.52506
ENSMUSG00000032725	Folr2	1.56017	-1.25176	0.000179807	3.74519
ENSMUSG00000058952	Cfi	1.28651	-1.25701	8.33188e-06	5.07926
ENSMUSG00000017493	Igfbp4	1.25547	-1.26653	2.27744e-05	4.64255
ENSMUSG00000041548	Hspb8	0.394981	-1.27367	0.000104332	3.98158
ENSMUSG00000072596	Ear2	0.476798	-1.27675	0.00026951	3.56942
ENSMUSG00000025137	Pcyt2	0.431657	-1.28081	1.67458e-05	4.77609
ENSMUSG00000039910	Cited2	2.40938	-1.28477	1.91156e-05	4.71861
ENSMUSG00000031765	Mt1	5.42534	-1.28861	1.47469e-05	4.8313
ENSMUSG00000024781	Lipa	1.65328	-1.2922	3.93484e-06	5.40507
ENSMUSG00000071713	Csf2rb	0.708144	-1.29296	0.000272663	3.56437
ENSMUSG00000032265	Fam46a	0.682752	-1.29622	1.18959e-05	4.9246
ENSMUSG00000050335	Lgals3	5.56359	-1.29725	0.000161495	3.79184
ENSMUSG00000069792	Wfdc17	4.86391	-1.30458	8.23608e-05	4.08428
ENSMUSG00000041515	Irf8	1.15391	-1.32599	0.00143032	2.84457
ENSMUSG00000055546	Timd4	0.344197	-1.32945	0.000494857	3.30552
ENSMUSG00000025283	Sat1	3.25859	-1.3551	4.32786e-07	6.36373
ENSMUSG00000015568	Lpl	3.47865	-1.35617	5.88318e-05	4.23039
ENSMUSG00000034641	Cd300ld	0.63479	-1.36648	5.65734e-05	4.24739
ENSMUSG00000018774	Cd68	1.53196	-1.37196	8.01739e-06	5.09597
ENSMUSG00000024737	Slc15a3	0.936669	-1.37258	1.82583e-05	4.73854
ENSMUSG00000035637	Grhpr	1.15955	-1.38689	1.37623e-06	5.86131
ENSMUSG00000031844	Hsd17b2	0.268023	-1.38903	0.000101953	3.9916
ENSMUSG00000058135	Gstm1	4.56767	-1.40118	0.000480619	3.3182
ENSMUSG00000020089	Ppa1	0.41473	-1.41043	3.76831e-06	5.42385
ENSMUSG00000000753	Serpinf1	0.507832	-1.41348	0.000142832	3.84517
ENSMUSG00000031490	Eif4ebp1	0.888707	-1.42573	1.03932e-07	6.98325
ENSMUSG00000027954	Efna1	0.586828	-1.47379	3.62636e-06	5.44053
ENSMUSG00000036181	Hist1h1c	0.798425	-1.51552	3.37983e-07	6.4711
ENSMUSG00000060803	Gstp1	0.894349	-1.53828	3.07239e-07	6.51252
ENSMUSG00000037254	Itih2	1.12569	-1.54371	3.07955e-08	7.51151
ENSMUSG00000021091	Serpina3n	0.832281	-1.54621	0.001613	2.79237
ENSMUSG00000026405	C4bp	0.462692	-1.54922	1.32837e-06	5.87668
ENSMUSG00000049723	Mmp12	1.8028	-1.56517	0.000231334	3.63576
ENSMUSG00000054072	Iigp1	0.694038	-1.56898	1.17633e-06	5.92947
ENSMUSG00000020326	Ccng1	0.347019	-1.57041	2.54733e-07	6.59392
ENSMUSG00000020184	Mdm2	0.578365	-1.59578	6.84885e-07	6.16438
ENSMUSG00000040564	Apoc1	24.5537	-1.59799	4.43925e-07	6.35269
ENSMUSG00000039450	Dcxr	0.505011	-1.60802	1.62108e-07	6.7902
ENSMUSG00000025196	Cpn1	0.860494	-1.61328	9.13513e-09	8.03929
ENSMUSG00000017344	Vtn	3.50404	-1.62178	2.74227e-08	7.56189
ENSMUSG00000021794	Glud1	2.44324	-1.63007	1.69705e-09	8.7703
ENSMUSG00000112023	Lilr4b	0.347019	-1.63555	9.3374e-06	5.02977
ENSMUSG00000020641	Rsad2	0.347019	-1.71369	0.000786454	3.10433
ENSMUSG00000079015	Serpina1c	8.69522	-1.719	4.18761e-08	7.37803
ENSMUSG00000009281	Rarres2	1.07491	-1.72273	3.57136e-07	6.44717
ENSMUSG00000006529	Itih1	0.194669	-1.7391	0.000128029	3.89269
ENSMUSG00000060703	Cd302	0.403445	-1.75003	1.10667e-09	8.95598
ENSMUSG00000028494	Plin2	3.30937	-1.79417	3.45809e-12	11.4612
ENSMUSG00000040891	Foxa3	0.222882	-1.8537	5.95385e-09	8.2252
ENSMUSG00000034450	Gulo	0.126958	-1.91141	9.32049e-08	7.03056
ENSMUSG00000030747	Dgat2	0.256737	-1.92674	7.46138e-11	10.1272
ENSMUSG00000035041	Creb3l3	0.400623	-1.95932	9.86171e-10	9.00605
ENSMUSG00000021765	Fst	0.26238	-1.97002	3.15814e-06	5.50057
ENSMUSG00000035540	Gc	4.22911	-1.97512	1.51464e-12	11.8197
ENSMUSG00000039114	Nrn1	0.211597	-1.98201	8.33595e-09	8.07905
ENSMUSG00000037095	Lrg1	1.77459	-1.98393	1.08863e-09	8.96312
ENSMUSG00000032946	Rasgrp2	0.383696	-1.98621	2.80459e-09	8.55213
ENSMUSG00000038508	Gdf15	0.696859	-1.98762	6.87955e-11	10.1624
ENSMUSG00000073802	Cdkn2b	0.451407	-1.98857	8.21831e-10	9.08522
ENSMUSG00000028307	Aldob	2.36424	-2.00594	3.42663e-10	9.46513
ENSMUSG00000069805	Fbp1	0.431657	-2.0172	2.03537e-07	6.69136
ENSMUSG00000023067	Cdkn1a	1.66174	-2.02581	7.90597e-12	11.102
ENSMUSG00000037852	Cpe	0.313163	-2.05416	5.56116e-06	5.25483
ENSMUSG00000033022	Cdo1	0.34984	-2.09067	1.66602e-06	5.77832
ENSMUSG00000022871	Fetub	0.313163	-2.10154	2.33397e-10	9.63191
ENSMUSG00000029102	Hgfac	0.299057	-2.11776	2.16757e-10	9.66403
ENSMUSG00000059908	Mug1	0.567079	-2.14599	2.80502e-09	8.55206
ENSMUSG00000032079	Apoa5	0.253916	-2.14957	3.02132e-05	4.5198
ENSMUSG00000066154	Mup3	0.488083	-2.15095	2.65132e-07	6.57654
ENSMUSG00000041801	Phlda3	0.572722	-2.17295	2.49226e-12	11.6034
ENSMUSG00000061947	Serpina10	0.310342	-2.1732	5.09637e-11	10.2927
ENSMUSG00000034371	Tkfc	0.23981	-2.18273	6.44834e-11	10.1906
ENSMUSG00000031722	Hp	7.65416	-2.18371	5.68861e-11	10.245
ENSMUSG00000068086	Cyp2d9	0.15235	-2.20531	2.85652e-09	8.54416
ENSMUSG00000094806	Cyp2d10	0.691216	-2.22942	1.39232e-12	11.8563
ENSMUSG00000039438	Ttc36	0.696859	-2.23337	6.65142e-11	10.1771
ENSMUSG00000026874	Hc	0.23981	-2.24163	5.58557e-11	10.2529
ENSMUSG00000029368	Alb	36.0758	-2.242	4.17386e-11	10.3795
ENSMUSG00000003355	Fkbp11	0.270844	-2.25471	1.91358e-11	10.7182
ENSMUSG00000024785	Rcl1	0.208776	-2.28707	1.25962e-12	11.8998
ENSMUSG00000021268	Meg3	1.03541	-2.31075	4.12107e-10	9.38499
ENSMUSG00000025347	Mettl7b	0.194669	-2.33014	1.50168e-06	5.82342
ENSMUSG00000032554	Trf	21.9073	-2.36253	6.04114e-15	14.2189
ENSMUSG00000039323	Igfbp2	0.121315	-2.36256	9.2387e-07	6.03439
ENSMUSG00000006522	Itih3	0.473977	-2.36829	2.65786e-08	7.57547
ENSMUSG00000058207	Serpina3k	0.555794	-2.36987	1.2018e-05	4.92017
ENSMUSG00000040134	Rdh7	0.163635	-2.40306	6.07651e-08	7.21635
ENSMUSG00000020609	Apob	1.46989	-2.4059	1.50155e-15	14.8235
ENSMUSG00000025194	Abcc2	0.183384	-2.4059	2.49226e-12	11.6034
ENSMUSG00000026579	F5	0.160814	-2.44133	5.06557e-13	12.2954
ENSMUSG00000059060	Rad51b	0.172099	-2.45903	8.61127e-07	6.06493
ENSMUSG00000015083	C8g	0.228525	-2.48318	6.10805e-08	7.2141
ENSMUSG00000030895	Hpx	5.34917	-2.49697	9.58192e-15	14.0185
ENSMUSG00000024391	Apom	1.41347	-2.50557	3.17312e-11	10.4985
ENSMUSG00000076441	Ass1	0.270844	-2.50965	1.96329e-11	10.707
ENSMUSG00000031444	F10	0.203133	-2.5296	6.13088e-12	11.2125
ENSMUSG00000057400	Ces1c	0.129779	-2.54529	1.70911e-08	7.76723
ENSMUSG00000026475	Rgs16	0.273665	-2.54981	1.42841e-11	10.8451
ENSMUSG00000070704	Ugt2b36	0.124137	-2.57658	1.12713e-08	7.94803
ENSMUSG00000005681	Apoa2	6.06577	-2.60029	9.23339e-11	10.0346
ENSMUSG00000067235	H2-Q10	1.95798	-2.61383	5.39447e-14	13.2681
ENSMUSG00000021492	F12	0.431657	-2.61862	1.19113e-15	14.924
ENSMUSG00000022766	Serpind1	0.538867	-2.6271	1.52679e-16	15.8162
ENSMUSG00000000049	Apoh	1.63071	-2.63511	7.90153e-17	16.1023
ENSMUSG00000047631	Apof	0.276486	-2.67503	1.38428e-15	14.8588
ENSMUSG00000034528	Hsd17b13	0.564258	-2.69573	1.06237e-16	15.9737
ENSMUSG00000032080	Apoa4	1.89026	-2.7024	2.15435e-07	6.66668
ENSMUSG00000036833	Pnpla7	0.293414	-2.70367	2.50469e-12	11.6012
ENSMUSG00000021922	Itih4	0.866136	-2.71778	4.38293e-17	16.3582
ENSMUSG00000031271	Serpina7	0.169277	-2.73715	1.81612e-09	8.74086
ENSMUSG00000021364	Elovl2	0.0818174	-2.73986	2.5082e-10	9.60064
ENSMUSG00000059481	Plg	0.592471	-2.74437	2.78393e-17	16.5553
ENSMUSG00000038224	Serpinf2	0.730714	-2.75412	1.15511e-17	16.9374
ENSMUSG00000022868	Ahsg	16.4904	-2.77177	3.43016e-19	18.4647
ENSMUSG00000074207	Adh1	0.383696	-2.77377	2.6785e-15	14.5721
ENSMUSG00000038539	Atf5	0.389338	-2.79991	1.08024e-15	14.9665
ENSMUSG00000033688	1300017J02Rik	0.112852	-2.81808	1.36519e-15	14.8648
ENSMUSG00000019987	Arg1	0.112852	-2.82544	2.60599e-08	7.58403
ENSMUSG00000030359	Pzp	0.741999	-2.83366	2.50043e-15	14.602
ENSMUSG00000032081	Apoc3	2.36424	-2.83418	1.70587e-09	8.76805
ENSMUSG00000074336	Apoc4	0.914098	-2.86416	1.00437e-13	12.9981
ENSMUSG00000027249	F2	0.860494	-2.90991	9.94176e-19	18.0025
ENSMUSG00000037053	Azgp1	0.733536	-2.92579	3.13983e-18	17.5031
ENSMUSG00000021214	Akr1c18	0.11003	-2.92918	2.35074e-13	12.6288
ENSMUSG00000022877	Hrg	0.104388	-3.00667	8.33541e-10	9.07907
ENSMUSG00000046814	Gchfr	0.104388	-3.01016	3.83906e-10	9.41577
ENSMUSG00000029369	Afm	0.115673	-3.01778	2.5731e-14	13.5895
ENSMUSG00000060459	Kng2	0.420372	-3.03101	1.45038e-22	21.8385
ENSMUSG00000071177	Serpina1d	0.67711	-3.04188	1.14543e-12	11.941
ENSMUSG00000028001	Fga	0.976167	-3.04281	1.19638e-18	17.9221
ENSMUSG00000024990	Rbp4	6.54539	-3.05495	1.37514e-22	21.8617
ENSMUSG00000021999	Cpb2	0.138243	-3.05517	1.73688e-14	13.7602
ENSMUSG00000026715	Serpinc1	0.392159	-3.05829	8.99998e-16	15.0458
ENSMUSG00000001155	Ftcd	0.107209	-3.08333	1.09639e-17	16.96
ENSMUSG00000041567	Serpina12	0.200312	-3.12769	2.70539e-12	11.5678
ENSMUSG00000021539	Lect2	0.0451407	-3.14248	0.000760705	3.11878
ENSMUSG00000060613	Cyp2c70	0.0536045	-3.14957	1.12611e-12	11.9484
ENSMUSG00000017002	Slpi	0.222882	-3.166	9.27543e-10	9.03267
ENSMUSG00000022875	Kng1	1.38243	-3.1906	4.38293e-17	16.3582
ENSMUSG00000033860	Fgg	1.3909	-3.25445	2.69648e-17	16.5692
ENSMUSG00000072849	Serpina1e	1.58274	-3.25474	6.45282e-07	6.19025
ENSMUSG00000028186	Uox	0.115673	-3.28342	2.13215e-11	10.6712
ENSMUSG00000071178	Serpina1b	6.85574	-3.31087	8.72012e-20	19.0595
ENSMUSG00000034634	Ly6d	1.7887	-3.3162	6.67948e-17	16.1753
ENSMUSG00000033831	Fgb	3.72975	-3.33424	9.21772e-25	24.0354
ENSMUSG00000047228	A2ml1	0.236988	-3.34009	3.28334e-13	12.4837
ENSMUSG00000032083	Apoa1	19.0945	-3.35325	5.4403e-20	19.2644
ENSMUSG00000078672	Mup20	4.63538	-3.3612	1.65993e-14	13.7799
ENSMUSG00000066366	Serpina1a	4.36454	-3.38422	6.18389e-21	20.2087
ENSMUSG00000027513	Pck1	0.0536045	-3.39749	4.76547e-07	6.32189
ENSMUSG00000021210	Akr1c6	0.0507832	-3.41471	2.24856e-06	5.64809
ENSMUSG00000022445	Cyp2d26	0.194669	-3.41546	1.17212e-15	14.931
ENSMUSG00000028011	Tdo2	0.11003	-3.42755	5.66093e-13	12.2471
ENSMUSG00000048856	Slc25a47	0.208776	-3.44953	1.34076e-13	12.8726
ENSMUSG00000020429	Igfbp1	3.71	-3.60274	3.48882e-25	24.4573
ENSMUSG00000047822	Angptl8	0.211597	-3.62388	1.86807e-16	15.7286
ENSMUSG00000028553	Angptl3	0.0733536	-3.63626	1.7467e-13	12.7578
ENSMUSG00000031886	Ces2e	0.315985	-3.67885	1.45173e-23	22.8381
ENSMUSG00000054422	Fabp1	0.89717	-3.68416	1.70781e-11	10.7676
ENSMUSG00000079012	Serpina3m	0.0902813	-3.76576	7.95701e-16	15.0993
ENSMUSG00000024503	Spink1	0.112852	-4.06969	6.68698e-18	17.1748
ENSMUSG00000074254	Cyp2a4	0.11003	-5.42009	5.49148e-25	24.2603
ENSMUSG00000024029	Tff3	0.0282129	-5.90769	7.30077e-16	15.1366
ENSMUSG00000000031	H19	0	-7.76428	0.000676589	3.16967
ENSMUSG00000054932	Afp	0	-9.44265	8.46151e-38	37.0726
