# Supplementary material for: Fate and functional roles of Prominin 1+ cells in liver injury and cancer
Source: Sci Rep. 2020 Nov 10;10:19412. doi: 10.1038/s41598-020-76458-8 (PMC7656457; doi:10.1038/s41598-020-76458-8)
Supplement: Supplementary file 5 — Supplementary Table S5. [file 41598_2020_76458_MOESM5_ESM.xlsx]

## Sheet: Sheet1
Manuscript title: Fate and Functional Roles of Prominin 1+ Cells in Liver Injury and Cancer
Authors: Raymond Wu, Stephanie Pan, Yibu Chen, Yasuhiro Nakano, Meng Li, Steven Balog, Hidekazu Tsukamoto
Suppl. Table 6: scRNAseq Prom1-Afp+ genes p<0.005 and fold change > log2 I1I
FeatureID	FeatureName	Prom1-Afp+ Average	Prom1-Afp+ Log2 Fold Change	Prom1-afp+ P-Value	neglog10
ENSMUSG00000074254	Cyp2a4	5.03542	2.50091	6.04925e-09	8.2183
ENSMUSG00000054932	Afp	1.96636	2.3154	5.78226e-09	8.2379
ENSMUSG00000034634	Ly6d	18.8128	2.16398	3.43957e-09	8.4635
ENSMUSG00000020641	Rsad2	1.36745	2.11207	6.66835e-06	5.17598
ENSMUSG00000112023	Lilr4b	1.30319	2.08428	1.58243e-09	8.80068
ENSMUSG00000049723	Mmp12	6.33861	1.94254	7.88189e-07	6.10337
ENSMUSG00000031886	Ces2e	4.08951	1.92939	3.8994e-09	8.409
ENSMUSG00000047228	A2ml1	2.43674	1.85508	1.078e-05	4.96738
ENSMUSG00000024503	Spink1	1.89182	1.84263	8.56625e-06	5.06721
ENSMUSG00000041515	Irf8	3.50089	1.83471	1.38818e-06	5.85755
ENSMUSG00000034641	Cd300ld	1.96379	1.81294	8.87748e-09	8.05171
ENSMUSG00000071713	Csf2rb	2.10516	1.81242	2.98275e-08	7.52538
ENSMUSG00000018774	Cd68	4.72183	1.78489	5.05531e-10	9.29625
ENSMUSG00000024737	Slc15a3	2.88399	1.77218	3.16398e-09	8.49977
ENSMUSG00000017002	Slpi	2.00748	1.73319	0.000355095	3.44966
ENSMUSG00000071178	Serpina1b	66.905	1.72197	4.70031e-07	6.32787
ENSMUSG00000072596	Ear2	1.38288	1.71318	1.23589e-07	6.90802
ENSMUSG00000050335	Lgals3	16.191	1.69194	1.37369e-07	6.86211
ENSMUSG00000028553	Angptl3	0.909922	1.68803	0.000127725	3.89372
ENSMUSG00000018927	Ccl6	7.05832	1.68506	2.01962e-07	6.69473
ENSMUSG00000078672	Mup20	46.4112	1.68285	5.39095e-05	4.26833
ENSMUSG00000048856	Slc25a47	2.23882	1.68104	9.33993e-05	4.02966
ENSMUSG00000000628	Hk2	1.15668	1.67076	0.000121615	3.91501
ENSMUSG00000040747	Cd53	1.22608	1.65155	1.60573e-07	6.79433
ENSMUSG00000069792	Wfdc17	14.1038	1.65063	1.09051e-07	6.96237
ENSMUSG00000002111	Spi1	3.231	1.6482	3.95573e-08	7.40277
ENSMUSG00000000682	Cd52	6.80385	1.64546	2.24842e-08	7.64812
ENSMUSG00000018008	Cyth4	1.8147	1.64239	9.51191e-08	7.02173
ENSMUSG00000005413	Hmox1	4.58303	1.64138	3.01361e-06	5.52091
ENSMUSG00000024030	Abcg1	1.15154	1.63788	1.58978e-07	6.79866
ENSMUSG00000015568	Lpl	10.2713	1.59896	5.30397e-07	6.2754
ENSMUSG00000066366	Serpina1a	43.6531	1.59694	2.59644e-06	5.58562
ENSMUSG00000022831	Hcls1	1.79157	1.59632	1.86364e-07	6.72964
ENSMUSG00000032725	Folr2	4.35683	1.59512	2.85752e-07	6.54401
ENSMUSG00000074622	Mafb	7.4336	1.59132	3.18253e-07	6.49723
ENSMUSG00000015340	Cybb	4.50849	1.58072	1.94729e-07	6.71057
ENSMUSG00000015854	Cd5l	38.2039	1.57845	1.70432e-07	6.76845
ENSMUSG00000055546	Timd4	1.00246	1.57584	9.38281e-06	5.02767
ENSMUSG00000072620	Slfn2	1.83784	1.57416	7.80586e-07	6.10758
ENSMUSG00000002944	Cd36	1.21066	1.56848	2.10009e-06	5.67776
ENSMUSG00000021998	Lcp1	3.92243	1.56554	2.35239e-07	6.62849
ENSMUSG00000014361	Mertk	1.38545	1.54253	3.81591e-07	6.4184
ENSMUSG00000001128	Cfp	5.02257	1.53787	5.3718e-07	6.26988
ENSMUSG00000028581	Laptm5	7.29223	1.52858	9.78208e-08	7.00957
ENSMUSG00000022875	Kng1	12.0578	1.52776	2.26343e-05	4.64523
ENSMUSG00000079012	Serpina3m	1.17467	1.52504	0.000263623	3.57902
ENSMUSG00000015396	Cd83	1.50369	1.5242	7.08708e-05	4.14953
ENSMUSG00000041567	Serpina12	1.6939	1.52103	0.000298616	3.52489
ENSMUSG00000026358	Rgs1	1.87382	1.51556	3.01361e-06	5.52091
ENSMUSG00000021999	Cpb2	1.11812	1.50238	4.14734e-05	4.38223
ENSMUSG00000058715	Fcer1g	10.8599	1.49724	1.44629e-07	6.83974
ENSMUSG00000038147	Cd84	1.28006	1.49119	1.26167e-06	5.89905
ENSMUSG00000002602	Axl	3.28497	1.48929	4.60435e-07	6.33683
ENSMUSG00000017754	Pltp	9.36912	1.48851	1.28222e-06	5.89204
ENSMUSG00000027639	Samhd1	1.09756	1.48389	0.000268996	3.57025
ENSMUSG00000050721	Plekho2	1.31605	1.4822	2.65647e-06	5.57569
ENSMUSG00000044206	Vsig4	4.76553	1.47908	1.00669e-05	4.9971
ENSMUSG00000025743	Sdc3	4.51363	1.47867	6.79916e-07	6.16754
ENSMUSG00000014542	Clec4f	19.1803	1.47703	3.16172e-06	5.50008
ENSMUSG00000030159	Clec1b	2.60382	1.47557	1.28313e-06	5.89173
ENSMUSG00000030579	Tyrobp	15.7129	1.46889	3.12081e-07	6.50573
ENSMUSG00000036887	C1qa	30.2434	1.46757	4.14607e-07	6.38236
ENSMUSG00000023992	Trem2	2.02805	1.46619	2.34341e-05	4.63015
ENSMUSG00000039450	Dcxr	1.67333	1.46554	6.26402e-07	6.20315
ENSMUSG00000053063	Clec12a	1.424	1.46448	4.41277e-06	5.35529
ENSMUSG00000023349	Clec4n	1.48569	1.45816	1.57685e-05	4.80221
ENSMUSG00000060459	Kng2	3.27726	1.45576	4.30005e-07	6.36653
ENSMUSG00000038811	Gngt2	4.50077	1.45469	6.19136e-07	6.20821
ENSMUSG00000034528	Hsd17b13	3.55487	1.45333	2.453e-06	5.6103
ENSMUSG00000036905	C1qb	27.7912	1.45041	4.14607e-07	6.38236
ENSMUSG00000032946	Rasgrp2	1.57566	1.4501	6.45107e-06	5.19037
ENSMUSG00000046805	Mpeg1	5.14852	1.44462	4.66615e-07	6.33104
ENSMUSG00000026395	Ptprc	1.95865	1.44274	2.50065e-06	5.60195
ENSMUSG00000038642	Ctss	10.369	1.44066	8.2815e-07	6.08189
ENSMUSG00000070427	Il18bp	3.47518	1.43319	2.29055e-06	5.64006
ENSMUSG00000049988	Lrrc25	1.1901	1.42956	1.0981e-05	4.95936
ENSMUSG00000071177	Serpina1d	5.27447	1.42896	0.000518555	3.28521
ENSMUSG00000089929	Bcl2a1b	1.25436	1.42688	8.71642e-06	5.05966
ENSMUSG00000038539	Atf5	2.60639	1.42267	1.70047e-05	4.76943
ENSMUSG00000059089	Fcgr4	2.19255	1.41997	4.17693e-06	5.37914
ENSMUSG00000036896	C1qc	13.7131	1.40838	1.18626e-06	5.92582
ENSMUSG00000001348	Acp5	5.32844	1.4077	2.65751e-06	5.57552
ENSMUSG00000020429	Igfbp1	41.1881	1.40699	1.74727e-05	4.75764
ENSMUSG00000033831	Fgb	34.7595	1.40437	5.21793e-06	5.2825
ENSMUSG00000024672	Ms4a7	1.0076	1.40263	0.000784349	3.10549
ENSMUSG00000001155	Ftcd	0.868796	1.3991	1.64243e-05	4.78451
ENSMUSG00000020184	Mdm2	1.87639	1.39902	6.07957e-06	5.21613
ENSMUSG00000022181	C6	1.71189	1.38535	9.0011e-05	4.0457
ENSMUSG00000041801	Phlda3	2.58582	1.38484	3.53999e-06	5.451
ENSMUSG00000059498	Fcgr3	1.58594	1.38294	5.51616e-06	5.25836
ENSMUSG00000007891	Ctsd	34.3303	1.38102	2.49305e-07	6.60327
ENSMUSG00000024397	Aif1	3.22071	1.37482	3.67273e-06	5.43501
ENSMUSG00000004730	Adgre1	1.8147	1.3738	7.98292e-06	5.09784
ENSMUSG00000002108	Nr1h3	3.81448	1.36574	1.34105e-06	5.87256
ENSMUSG00000026480	Ncf2	1.29034	1.36069	9.31333e-06	5.0309
ENSMUSG00000039438	Ttc36	3.24128	1.35814	4.33983e-05	4.36253
ENSMUSG00000060703	Cd302	1.41629	1.35379	9.71906e-07	6.01238
ENSMUSG00000030895	Hpx	29.0455	1.34803	2.00956e-05	4.6969
ENSMUSG00000052160	Pld4	1.96379	1.34668	1.12865e-05	4.94744
ENSMUSG00000037053	Azgp1	5.21021	1.34184	3.61696e-05	4.44166
ENSMUSG00000010307	Tmem86a	1.66305	1.33872	3.79613e-06	5.42066
ENSMUSG00000025044	Msr1	1.27492	1.33695	2.22447e-05	4.65277
ENSMUSG00000021281	Tnfaip2	5.20506	1.3357	1.54164e-05	4.81202
ENSMUSG00000058818	Pirb	1.00503	1.33261	4.45169e-05	4.35148
ENSMUSG00000024990	Rbp4	50.1485	1.32701	1.03662e-05	4.98438
ENSMUSG00000032083	Apoa1	177.049	1.32546	0.000181194	3.74186
ENSMUSG00000061947	Serpina10	1.38802	1.32475	3.04322e-05	4.51667
ENSMUSG00000030830	Itgal	1.03844	1.31625	5.39773e-05	4.26779
ENSMUSG00000023067	Cdkn1a	6.74988	1.30966	6.70157e-06	5.17382
ENSMUSG00000022148	Fyb	3.16674	1.30677	3.72533e-05	4.42883
ENSMUSG00000025993	Slc40a1	3.17445	1.30522	2.2063e-05	4.65633
ENSMUSG00000030220	Arhgdib	1.55509	1.30238	8.29306e-06	5.08129
ENSMUSG00000033220	Rac2	2.17456	1.2978	1.38434e-05	4.85876
ENSMUSG00000076441	Ass1	1.47798	1.29747	0.000339269	3.46946
ENSMUSG00000024785	Rcl1	0.997316	1.29741	2.2063e-05	4.65633
ENSMUSG00000040713	Creg1	7.95282	1.28652	1.85312e-06	5.7321
ENSMUSG00000026938	Fcna	5.92478	1.28133	0.000307742	3.51181
ENSMUSG00000098557	Kctd12	1.5371	1.28049	0.000183815	3.73562
ENSMUSG00000021492	F12	2.49843	1.27444	5.17115e-05	4.28641
ENSMUSG00000021939	Ctsb	43.7251	1.2742	2.27886e-06	5.64228
ENSMUSG00000020326	Ccng1	1.08214	1.27087	1.62644e-05	4.78876
ENSMUSG00000047250	Ptgs1	1.65534	1.2694	6.67094e-05	4.17581
ENSMUSG00000025232	Hexa	4.25916	1.26498	2.10009e-06	5.67776
ENSMUSG00000021190	Lgmn	2.92255	1.25316	1.53389e-05	4.81421
ENSMUSG00000036833	Pnpla7	1.78643	1.25287	0.00085372	3.06868
ENSMUSG00000024781	Lipa	4.39282	1.25217	3.29018e-06	5.48278
ENSMUSG00000004207	Psap	35.0654	1.24805	6.34395e-06	5.19764
ENSMUSG00000015243	Abca1	1.58594	1.24593	2.56272e-05	4.5913
ENSMUSG00000026715	Serpinc1	2.97396	1.24435	0.000710736	3.14829
ENSMUSG00000060586	H2-Eb1	10.9936	1.24303	0.000179968	3.7448
ENSMUSG00000020077	Srgn	2.7786	1.23969	8.08358e-05	4.0924
ENSMUSG00000036594	H2-Aa	13.2581	1.23074	0.000132831	3.8767
ENSMUSG00000036622	Atp13a2	1.48826	1.22888	1.72001e-05	4.76447
ENSMUSG00000015745	Plekho1	1.1901	1.22506	5.62655e-05	4.24976
ENSMUSG00000026872	Zeb2	2.46502	1.22094	3.69612e-05	4.43225
ENSMUSG00000032294	Pkm	4.97116	1.21845	1.10262e-05	4.95757
ENSMUSG00000060803	Gstp1	2.69635	1.21578	3.33033e-05	4.47751
ENSMUSG00000034371	Tkfc	1.05386	1.21129	0.000184377	3.73429
ENSMUSG00000069516	Lyz2	23.3675	1.20127	7.85133e-05	4.10506
ENSMUSG00000067235	H2-Q10	11.063	1.20001	0.000530486	3.27533
ENSMUSG00000030409	Dmpk	1.442	1.19877	9.38898e-05	4.02738
ENSMUSG00000024621	Csf1r	6.05844	1.18631	9.05306e-05	4.0432
ENSMUSG00000050708	Ftl1	97.3	1.18243	3.60703e-06	5.44285
ENSMUSG00000037649	H2-DMa	1.87125	1.17984	9.88276e-05	4.00512
ENSMUSG00000038224	Serpinf2	4.49049	1.17722	0.000172687	3.76274
ENSMUSG00000017760	Ctsa	5.47753	1.16814	1.04462e-05	4.98104
ENSMUSG00000028917	Plekhm2	1.29034	1.16805	0.000107208	3.96977
ENSMUSG00000089809	Rasgef1b	1.93551	1.16709	8.34044e-05	4.07881
ENSMUSG00000073421	H2-Ab1	15.993	1.16676	0.000297525	3.52648
ENSMUSG00000024644	Cndp2	1.94065	1.15968	4.05721e-05	4.39177
ENSMUSG00000027249	F2	5.8014	1.15704	0.000384092	3.41556
ENSMUSG00000028494	Plin2	11.338	1.15364	6.79761e-06	5.16764
ENSMUSG00000030560	Ctsc	3.34666	1.15323	9.93473e-05	4.00284
ENSMUSG00000047631	Apof	1.61678	1.15299	0.000376166	3.42462
ENSMUSG00000022871	Fetub	1.28777	1.14281	0.000454238	3.34272
ENSMUSG00000029102	Hgfac	1.2415	1.14095	0.00050141	3.29981
ENSMUSG00000000049	Apoh	9.20718	1.1395	0.000300804	3.52172
ENSMUSG00000040466	Blvrb	4.7244	1.13747	1.48705e-05	4.82768
ENSMUSG00000022868	Ahsg	101.114	1.13418	0.000227375	3.64326
ENSMUSG00000033688	1300017J02Rik	0.727424	1.13392	0.00062725	3.20256
ENSMUSG00000009687	Fxyd5	1.78386	1.13067	0.000195356	3.70917
ENSMUSG00000040212	Emp3	1.62963	1.12054	0.000415096	3.38185
ENSMUSG00000024610	Cd74	45.0412	1.11825	0.000350067	3.45585
ENSMUSG00000025534	Gusb	1.48055	1.11813	0.000149094	3.82654
ENSMUSG00000032265	Fam46a	1.7633	1.11397	0.000107208	3.96977
ENSMUSG00000004266	Ptpn6	1.51397	1.1128	0.000122861	3.91058
ENSMUSG00000025283	Sat1	8.65454	1.10798	2.86762e-05	4.54248
ENSMUSG00000037902	Sirpa	2.30822	1.10796	0.00013269	3.87716
ENSMUSG00000005142	Man2b1	2.86086	1.09358	0.000121915	3.91394
ENSMUSG00000031827	Cotl1	4.27458	1.09317	0.000178619	3.74807
ENSMUSG00000040564	Apoc1	73.9608	1.0806	0.000716743	3.14464
ENSMUSG00000006273	Atp6v1b2	1.23122	1.07815	0.000192492	3.71559
ENSMUSG00000002603	Tgfb1	1.72988	1.0706	0.000260107	3.58485
ENSMUSG00000035540	Gc	15.7077	1.05553	0.000187141	3.72783
ENSMUSG00000016256	Ctsz	10.8008	1.04658	4.8841e-05	4.31122
ENSMUSG00000003363	Pld3	2.43417	1.04071	0.000173651	3.76032
ENSMUSG00000002885	Adgre5	1.7633	1.04037	0.000420036	3.37671
ENSMUSG00000000594	Gm2a	3.1436	1.03317	0.000173777	3.76001
ENSMUSG00000075010	AW112010	5.04313	1.03313	0.000469088	3.32875
ENSMUSG00000038508	Gdf15	2.59611	1.02799	0.0007986	3.09767
ENSMUSG00000034708	Grn	9.53619	1.02194	0.000153967	3.81257
ENSMUSG00000020097	Sgpl1	1.12327	1.01422	0.000466075	3.33154
ENSMUSG00000001750	Tcirg1	1.63735	1.0112	0.00042474	3.37188
ENSMUSG00000042770	Hebp1	1.37259	1.0091	0.000284554	3.54584
ENSMUSG00000036046	5031439G07Rik	1.2595	1.00909	0.000571194	3.24322
ENSMUSG00000034940	Synrg	0.457532	-1.00203	0.00107948	2.96679
ENSMUSG00000040158	Tax1bp3	0.927915	-1.01388	0.000161397	3.79211
ENSMUSG00000056124	B4galt6	0.457532	-1.01604	0.000569569	3.24445
ENSMUSG00000032253	Phip	0.57834	-1.01686	0.000716746	3.14463
ENSMUSG00000029484	Anxa3	1.41886	-1.01941	0.000410694	3.38648
ENSMUSG00000027002	Nckap1	0.50894	-1.02149	0.000405431	3.39208
ENSMUSG00000015094	Npdc1	0.763409	-1.02183	0.000224837	3.64813
ENSMUSG00000073002	Vamp5	0.945908	-1.02541	0.000183567	3.7362
ENSMUSG00000027011	Ube2e3	0.663164	-1.03749	0.000154009	3.81245
ENSMUSG00000027189	Trim44	0.647741	-1.03769	0.000220587	3.65642
ENSMUSG00000063354	Slc39a4	0.909922	-1.04378	0.000192492	3.71559
ENSMUSG00000044080	S100a1	1.04358	-1.04738	7.15112e-05	4.14563
ENSMUSG00000025504	Eps8l2	0.547496	-1.0479	0.000271389	3.56641
ENSMUSG00000040681	Hmgn1	2.91484	-1.04806	2.46238e-05	4.60864
ENSMUSG00000023460	Rab12	0.488376	-1.05866	0.000256654	3.59065
ENSMUSG00000031633	Slc25a4	0.814817	-1.06903	8.61892e-05	4.06455
ENSMUSG00000060261	Gtf2i	0.645171	-1.07702	9.53415e-05	4.02072
ENSMUSG00000030315	Vgll4	0.699149	-1.0843	0.000136247	3.86567
ENSMUSG00000032376	Usp3	0.529503	-1.0873	9.27899e-05	4.0325
ENSMUSG00000030541	Idh2	1.16439	-1.08835	3.0191e-05	4.52012
ENSMUSG00000011179	Odc1	0.629749	-1.09027	0.000324588	3.48867
ENSMUSG00000022865	Cxadr	1.35203	-1.09451	4.092e-05	4.38806
ENSMUSG00000022565	Plec	0.580911	-1.09616	0.000172456	3.76332
ENSMUSG00000028832	Stmn1	1.16696	-1.09688	0.000301611	3.52055
ENSMUSG00000022270	Retreg1	0.858514	-1.10135	7.09263e-05	4.14919
ENSMUSG00000026547	Tagln2	3.58828	-1.10519	9.64363e-06	5.01576
ENSMUSG00000026385	Dbi	12.8083	-1.1073	8.41641e-06	5.07487
ENSMUSG00000054717	Hmgb2	0.750557	-1.10946	0.000505988	3.29586
ENSMUSG00000079523	Tmsb10	5.65746	-1.11037	9.90679e-06	5.00407
ENSMUSG00000005447	Pafah1b3	0.70172	-1.11135	5.2275e-05	4.28171
ENSMUSG00000018666	Cbx1	0.732565	-1.1141	3.28703e-05	4.4832
ENSMUSG00000028565	Nfia	0.586052	-1.11945	6.06831e-05	4.21693
ENSMUSG00000045954	Cavin2	0.634889	-1.12364	0.000813686	3.08954
ENSMUSG00000072235	Tuba1a	0.51408	-1.12973	0.000260643	3.58395
ENSMUSG00000039735	Fnbp1l	0.51151	-1.13118	9.2104e-05	4.03572
ENSMUSG00000039457	Ppl	0.439539	-1.13165	0.000172959	3.76206
ENSMUSG00000054808	Actn4	1.33661	-1.14536	8.28508e-06	5.0817
ENSMUSG00000027160	Ccdc34	0.413835	-1.146	7.93054e-05	4.1007
ENSMUSG00000030067	Foxp1	0.853374	-1.14809	1.85966e-05	4.73057
ENSMUSG00000023150	Ivns1abp	0.506369	-1.14856	4.33983e-05	4.36253
ENSMUSG00000024190	Dusp1	5.02257	-1.15853	1.24437e-05	4.90505
ENSMUSG00000024974	Smc3	0.529503	-1.17087	2.32584e-05	4.63342
ENSMUSG00000031198	Fundc2	0.550066	-1.17712	1.85065e-05	4.73267
ENSMUSG00000033306	Lpp	0.819958	-1.19525	2.35251e-05	4.62847
ENSMUSG00000076432	Ywhaq	1.43685	-1.19574	2.44166e-06	5.61232
ENSMUSG00000038393	Txnip	1.63735	-1.1989	9.23158e-06	5.03472
ENSMUSG00000029994	Anxa4	1.97407	-1.20181	2.18851e-06	5.65985
ENSMUSG00000023904	Hcfc1r1	1.10784	-1.20377	4.50779e-06	5.34604
ENSMUSG00000033149	Phldb2	0.688868	-1.20861	1.18683e-05	4.92561
ENSMUSG00000041773	Enc1	0.627178	-1.21403	1.65196e-05	4.782
ENSMUSG00000020044	Timp3	1.25179	-1.21548	0.000300079	3.52276
ENSMUSG00000019961	Tmpo	0.393272	-1.21554	3.33323e-05	4.47713
ENSMUSG00000041126	H2afv	1.12584	-1.21564	3.26657e-06	5.48591
ENSMUSG00000004591	Pkn2	0.822529	-1.22141	3.88639e-06	5.41045
ENSMUSG00000025880	Smad7	0.362427	-1.23405	2.69957e-05	4.56871
ENSMUSG00000047963	Stbd1	0.418976	-1.23672	5.76175e-05	4.23945
ENSMUSG00000032038	St3gal4	0.408694	-1.24266	1.96398e-05	4.70686
ENSMUSG00000027546	Atp9a	0.442109	-1.24826	1.23096e-05	4.90976
ENSMUSG00000056888	Glipr1	0.436968	-1.27421	2.72472e-05	4.56468
ENSMUSG00000076437	Selenoh	0.44468	-1.27631	6.31601e-06	5.19956
ENSMUSG00000032959	Pebp1	2.94054	-1.27959	2.02766e-07	6.693
ENSMUSG00000035133	Arhgap5	0.729994	-1.28455	1.94907e-06	5.71017
ENSMUSG00000042613	Pbxip1	0.51408	-1.29231	4.05495e-06	5.39201
ENSMUSG00000003534	Ddr1	0.413835	-1.29624	1.42633e-05	4.84578
ENSMUSG00000024975	Pdcd4	0.837951	-1.30497	1.73773e-06	5.76002
ENSMUSG00000044408	Sptssa	0.580911	-1.3085	1.41755e-06	5.84846
ENSMUSG00000022892	App	1.86611	-1.30899	1.89996e-07	6.72126
ENSMUSG00000039952	Dag1	0.516651	-1.32059	2.14414e-06	5.66875
ENSMUSG00000022257	Laptm4b	0.406124	-1.32321	1.35986e-05	4.8665
ENSMUSG00000049382	Krt8	15.5946	-1.32525	1.58895e-07	6.79889
ENSMUSG00000032232	Cgnl1	0.439539	-1.32555	5.82721e-06	5.23454
ENSMUSG00000032437	Stt3b	0.616897	-1.33019	1.07704e-06	5.96777
ENSMUSG00000026278	Bok	0.393272	-1.334	3.768e-05	4.42389
ENSMUSG00000022708	Zbtb20	3.31582	-1.3386	6.3431e-08	7.1977
ENSMUSG00000053279	Aldh1a1	0.858514	-1.34465	1.52819e-06	5.81582
ENSMUSG00000021458	2010111I01Rik	0.506369	-1.34944	1.27896e-06	5.89314
ENSMUSG00000029559	2210016L21Rik	0.398412	-1.35702	2.29882e-06	5.6385
ENSMUSG00000057133	Chd6	0.390701	-1.35955	2.76207e-06	5.55877
ENSMUSG00000031996	Aplp2	2.6141	-1.36704	2.50545e-08	7.60111
ENSMUSG00000026740	Dnajc1	0.876507	-1.36723	1.86152e-07	6.73013
ENSMUSG00000022010	Tsc22d1	1.64763	-1.37476	1.38664e-07	6.85803
ENSMUSG00000038400	Pmepa1	0.367568	-1.38799	0.000420068	3.37668
ENSMUSG00000009575	Cbx5	0.408694	-1.39733	4.84938e-07	6.31431
ENSMUSG00000019920	Lims1	0.334152	-1.4168	2.03863e-06	5.69066
ENSMUSG00000022037	Clu	89.5528	-1.42681	7.83158e-09	8.10615
ENSMUSG00000033377	Palmd	0.634889	-1.45765	1.07031e-07	6.97049
ENSMUSG00000030659	Nucb2	0.750557	-1.46024	5.09508e-08	7.29285
ENSMUSG00000062210	Tnfaip8	0.521792	-1.4671	1.17484e-07	6.93002
ENSMUSG00000036611	Eepd1	0.460102	-1.47942	9.92264e-08	7.00337
ENSMUSG00000047230	Cldn2	0.555207	-1.47945	1.53883e-06	5.81281
ENSMUSG00000068036	Afdn	0.814817	-1.48784	1.10851e-08	7.95526
ENSMUSG00000004032	Gstm5	0.655453	-1.49287	8.51735e-08	7.0697
ENSMUSG00000056608	Chd9	0.421546	-1.50614	1.03145e-07	6.98655
ENSMUSG00000022528	Hes1	5.41584	-1.50954	9.52383e-09	8.02119
ENSMUSG00000001025	S100a6	1.4677	-1.51994	1.37124e-05	4.86289
ENSMUSG00000061740	Cyp2d22	0.357286	-1.53507	8.61491e-08	7.06475
ENSMUSG00000070473	Cldn3	2.65523	-1.55057	4.19993e-10	9.37676
ENSMUSG00000027695	Pld1	0.323871	-1.55239	1.42048e-07	6.84757
ENSMUSG00000046727	Cystm1	0.395842	-1.55538	2.35594e-08	7.62784
ENSMUSG00000033295	Ptprf	0.861085	-1.58147	1.10002e-09	8.9586
ENSMUSG00000027712	Anxa5	7.31279	-1.60472	3.06552e-11	10.5135
ENSMUSG00000052560	Cpne8	0.50894	-1.60646	5.86126e-09	8.23201
ENSMUSG00000030605	Mfge8	2.33907	-1.60715	7.90964e-10	9.10184
ENSMUSG00000045193	Cirbp	0.298167	-1.60843	3.20771e-07	6.49381
ENSMUSG00000096215	Smim22	0.686297	-1.62598	9.00647e-10	9.04545
ENSMUSG00000027792	Bche	0.323871	-1.63467	1.69208e-08	7.77158
ENSMUSG00000018427	Ypel2	0.303307	-1.64287	1.48713e-07	6.82765
ENSMUSG00000010175	Prox1	0.475524	-1.66167	5.23767e-09	8.28086
ENSMUSG00000054889	Dsp	0.586052	-1.66761	1.05119e-09	8.97832
ENSMUSG00000001911	Nfix	1.05129	-1.67956	5.7679e-11	10.239
ENSMUSG00000024986	Hhex	1.19267	-1.70017	7.2153e-11	10.1417
ENSMUSG00000025085	Ablim1	0.308448	-1.71087	7.65144e-09	8.11626
ENSMUSG00000027907	S100a11	2.26195	-1.71599	7.30037e-12	11.1367
ENSMUSG00000046818	Ddit4l	0.542355	-1.72591	2.57934e-09	8.58849
ENSMUSG00000058756	Thra	0.31873	-1.7354	3.4308e-09	8.4646
ENSMUSG00000036256	Igfbp7	1.79414	-1.74685	1.57401e-09	8.80299
ENSMUSG00000040170	Fmo2	0.51151	-1.74748	9.52383e-09	8.02119
ENSMUSG00000058173	Smco4	0.336723	-1.78157	1.95592e-09	8.70865
ENSMUSG00000074227	Spint2	0.393272	-1.78276	6.13357e-11	10.2123
ENSMUSG00000031626	Sorbs2	1.80185	-1.79243	3.38807e-12	11.47
ENSMUSG00000062300	Nectin2	0.676016	-1.79677	1.27808e-11	10.8934
ENSMUSG00000075702	Selenom	0.400983	-1.82236	1.34719e-10	9.87057
ENSMUSG00000028378	Ptgr1	0.272463	-1.82645	3.38284e-09	8.47072
ENSMUSG00000022505	Emp2	0.442109	-1.83322	2.26139e-11	10.6456
ENSMUSG00000027536	Chmp4c	0.331582	-1.83385	1.25972e-09	8.89972
ENSMUSG00000031502	Col4a1	0.539784	-1.83681	7.50395e-05	4.12471
ENSMUSG00000042842	Serpinb6b	0.439539	-1.86392	1.11996e-09	8.9508
ENSMUSG00000026822	Lcn2	7.24082	-1.88774	3.8162e-12	11.4184
ENSMUSG00000052534	Pbx1	0.264751	-1.90035	4.39559e-10	9.35698
ENSMUSG00000049521	Cdc42ep1	0.393272	-1.9059	5.32678e-12	11.2735
ENSMUSG00000000567	Sox9	0.83281	-1.9256	5.0338e-12	11.2981
ENSMUSG00000037942	Crp	0.524362	-1.98487	4.76388e-13	12.322
ENSMUSG00000030551	Nr2f2	0.231336	-1.99901	1.00909e-10	9.99607
ENSMUSG00000020051	Pah	0.239047	-2.00667	1.3754e-11	10.8616
ENSMUSG00000006777	Krt23	0.323871	-2.01244	9.35935e-11	10.0288
ENSMUSG00000019997	Ctgf	0.282744	-2.01758	2.17185e-08	7.66317
ENSMUSG00000074457	S100a16	0.467813	-2.02029	5.76718e-14	13.239
ENSMUSG00000020186	Csrp2	0.38556	-2.0274	7.73993e-13	12.1113
ENSMUSG00000045991	Onecut2	0.904782	-2.03459	1.26498e-14	13.8979
ENSMUSG00000039239	Tgfb2	0.323871	-2.03685	3.60151e-11	10.4435
ENSMUSG00000070436	Serpinh1	0.298167	-2.11591	1.54027e-09	8.8124
ENSMUSG00000014329	Bicc1	1.52168	-2.16907	8.3777e-18	17.0769
ENSMUSG00000032324	Tspan3	0.203062	-2.18488	3.01404e-13	12.5209
ENSMUSG00000055322	Tns1	0.604045	-2.22865	8.39128e-17	16.0762
ENSMUSG00000029304	Spp1	26.5111	-2.2829	6.87854e-20	19.1625
ENSMUSG00000005836	Gata6	0.249329	-2.29757	2.2204e-15	14.6536
ENSMUSG00000034875	Nudt19	0.601474	-2.3114	5.9702e-18	17.224
ENSMUSG00000045319	Proser2	0.231336	-2.31259	1.40415e-14	13.8526
ENSMUSG00000096956	Snhg18	0.31873	-2.35234	1.29363e-16	15.8882
ENSMUSG00000008575	Nfib	1.02045	-2.3645	8.62289e-21	20.0643
ENSMUSG00000007039	Ddah2	0.249329	-2.37157	5.1975e-16	15.2842
ENSMUSG00000044393	Dsg2	1.09499	-2.37946	7.51456e-20	19.1241
ENSMUSG00000018849	Wwc1	0.295596	-2.38718	2.73591e-16	15.5629
ENSMUSG00000047907	Tshz2	0.521792	-2.41123	4.86969e-19	18.3125
ENSMUSG00000032068	Plet1	0.624608	-2.41382	1.52818e-18	17.8158
ENSMUSG00000033170	Card10	0.172217	-2.42971	2.15323e-13	12.6669
ENSMUSG00000002980	Bcam	0.434398	-2.43315	2.61175e-18	17.5831
ENSMUSG00000052397	Ezr	0.411264	-2.49921	2.36585e-19	18.626
ENSMUSG00000041936	Agrn	0.19021	-2.51419	1.10626e-16	15.9561
ENSMUSG00000049086	Bmyc	0.221055	-2.5233	5.58737e-16	15.2528
ENSMUSG00000048706	Lurap1l	0.555207	-2.5246	1.58759e-20	19.7993
ENSMUSG00000000303	Cdh1	0.308448	-2.54928	9.88917e-20	19.0048
ENSMUSG00000031788	Kifc3	0.568059	-2.56942	1.7016e-21	20.7691
ENSMUSG00000047139	Cd24a	0.889359	-2.63846	5.15392e-24	23.2879
ENSMUSG00000020679	Hnf1b	0.236477	-2.67235	8.95581e-20	19.0479
ENSMUSG00000024399	Ltb	0.300737	-2.70672	1.49555e-10	9.8252
ENSMUSG00000056973	Ces1d	0.233907	-2.70907	1.97851e-18	17.7037
ENSMUSG00000021097	Clmn	0.272463	-2.72311	4.98437e-21	20.3024
ENSMUSG00000073599	Ecscr	0.151654	-2.75746	8.3777e-18	17.0769
ENSMUSG00000000184	Ccnd2	0.529503	-2.76841	9.43181e-22	21.0254
ENSMUSG00000070348	Ccnd1	1.07186	-2.82352	8.39601e-26	25.0759
ENSMUSG00000028776	Tinagl1	0.156795	-2.96331	4.61865e-20	19.3355
ENSMUSG00000089715	Cbx6	0.12852	-3.00431	1.02783e-21	20.9881
ENSMUSG00000023232	Serinc2	0.141372	-3.11796	5.51915e-24	23.2581
ENSMUSG00000026576	Atp1b1	0.663164	-3.16406	3.84321e-32	31.4153
ENSMUSG00000025790	Slco3a1	0.195351	-3.19958	1.9349e-25	24.7133
ENSMUSG00000054342	Kcnn4	0.102816	-3.24648	4.76856e-23	22.3216
ENSMUSG00000024803	Ankrd1	1.59879	-3.31098	5.08108e-26	25.294
ENSMUSG00000031451	Gas6	0.377849	-3.39539	6.25323e-33	32.2039
ENSMUSG00000017723	Wfdc2	0.303307	-3.41538	8.26898e-31	30.0825
ENSMUSG00000020027	Socs2	0.185069	-3.41744	2.71888e-27	26.5656
ENSMUSG00000027562	Car2	0.0771121	-3.43337	9.63343e-21	20.0162
ENSMUSG00000064080	Fbln2	0.0873937	-3.46825	3.41869e-22	21.4661
ENSMUSG00000026417	Pigr	0.290455	-3.57618	8.86381e-29	28.0524
ENSMUSG00000047040	Prr15l	0.0951049	-3.63258	1.41689e-27	26.8487
ENSMUSG00000043760	Pkhd1	0.105386	-3.72693	8.85736e-29	28.0527
ENSMUSG00000046768	Rhoj	0.105386	-3.73823	7.71993e-29	28.1124
ENSMUSG00000019734	Tmc4	0.0848233	-3.75508	2.26676e-29	28.6446
ENSMUSG00000034353	Ramp1	0.0745417	-3.85367	1.55914e-26	25.8071
ENSMUSG00000027800	Tm4sf1	0.38299	-3.85542	1.2947e-35	34.8878
ENSMUSG00000027188	Pamr1	0.0745417	-3.9051	5.29955e-29	28.2758
ENSMUSG00000032060	Cryab	0.141372	-4.05022	7.53637e-34	33.1228
ENSMUSG00000021850	1700011H14Rik	0.0462672	-4.2023	5.0847e-30	29.2937
ENSMUSG00000028716	Pdzk1ip1	0.12595	-4.37562	2.97859e-43	42.526
ENSMUSG00000005148	Klf5	0.051408	-4.50151	8.00652e-34	33.0966
ENSMUSG00000018569	Cldn7	0.205632	-4.52654	2.04616e-50	49.6891
ENSMUSG00000034463	Scara3	0.118238	-4.6344	4.66622e-48	47.331
ENSMUSG00000035910	Dcdc2a	0.0951049	-4.65516	9.42491e-45	44.0257
ENSMUSG00000039385	Cdh6	0.0282744	-4.81386	8.0114e-31	30.0963
ENSMUSG00000054252	Fgfr3	0.0899641	-4.84712	3.50381e-46	45.4555
ENSMUSG00000047501	Cldn4	0.0282744	-4.9114	9.3218e-26	25.0305
ENSMUSG00000027315	Spint1	0.0334152	-4.91788	1.02377e-38	37.9898
ENSMUSG00000026678	Rgs5	0.051408	-4.92185	2.14123e-30	29.6693
ENSMUSG00000029359	Tesc	0.0745417	-4.98959	3.41344e-47	46.4668
ENSMUSG00000035165	Kcne3	0.038556	-5.04716	3.28944e-37	36.4829
ENSMUSG00000020911	Krt19	0.146513	-5.14191	9.28244e-50	49.0323
ENSMUSG00000021795	Sftpd	0.12852	-5.20071	1.04994e-49	48.9788
ENSMUSG00000027356	Fermt1	0.0334152	-5.20114	5.44866e-41	40.2637
ENSMUSG00000012350	Ehf	0.038556	-5.42108	5.6853e-46	45.2452
ENSMUSG00000023039	Krt7	0.038556	-5.43936	1.20347e-40	39.9196
ENSMUSG00000022754	Tmem45a	0.0154224	-5.55743	4.95868e-35	34.3046
ENSMUSG00000029371	Cxcl5	0.0179928	-5.85622	6.94737e-14	13.1582
ENSMUSG00000033998	Kcnk1	0.012852	-5.87962	2.09911e-35	34.678
ENSMUSG00000045394	Epcam	0.0899641	-5.96736	1.79313e-69	68.7464
ENSMUSG00000057092	Fxyd3	0.0591192	-6.0543	3.60014e-66	65.4437
ENSMUSG00000018623	Mmp7	0.025704	-6.07316	1.2947e-35	34.8878
ENSMUSG00000000983	Wfdc18	0.0616897	-6.35973	1.61814e-22	21.791
ENSMUSG00000008601	Rab25	0.012852	-6.44782	2.0164e-48	47.6954
ENSMUSG00000027375	Mal	0.0051408	-6.92185	4.8999e-40	39.3098
ENSMUSG00000042784	Muc1	0.012852	-7.42108	2.98677e-63	62.5248
ENSMUSG00000047517	Dmbt1	0.012852	-7.86976	3.19124e-10	9.49604
ENSMUSG00000029086	Prom1	0	-9.55791	4.47517e-68	67.3492
